# Supplementary material for: 4-(4-Nitro­benzene­sulfonamido)pyri­dinium chloride
Source: Acta Crystallogr Sect E Struct Rep Online. 2008 Oct 9;64(Pt 11):o2091. doi: 10.1107/S1600536808032054 (PMC2959751; doi:10.1107/S1600536808032054)
Supplement: Supplementary file 2 [file e-64-o2091-Isup2.hkl]

# 
# h,k,l, Fc-squared, Fo-squared, sigma(Fo-squared) and status flag 
# 
data_I
_shelx_title ' R80924F in C2/c' 
_shelx_refln_list_code          4 
_shelx_F_calc_maximum      335.05 
_exptl_crystal_F_000      1296.00 
_reflns_d_resolution_high  0.7795 
 
loop_ 
 _symmetry_equiv_pos_as_xyz 
 'x, y, z' 
 '-x, y, -z+1/2' 
 'x+1/2, y+1/2, z' 
 '-x+1/2, y+1/2, -z+1/2' 
 '-x, -y, -z' 
 'x, -y, z-1/2' 
 '-x+1/2, -y+1/2, -z' 
 'x+1/2, -y+1/2, z-1/2' 
 
_cell_length_a    37.9424 
_cell_length_b     5.2446 
_cell_length_c    13.7127 
_cell_angle_alpha  90.000 
_cell_angle_beta  107.770 
_cell_angle_gamma  90.000 
 
_shelx_F_squared_multiplier     1.000 
 
loop_ 
 _refln_index_h 
 _refln_index_k 
 _refln_index_l 
 _refln_F_squared_calc 
 _refln_F_squared_meas 
 _refln_F_squared_sigma 
 _refln_observed_status 
   4   0   0    10232.98     8648.85     77.96 o 
   6   0   0     6606.73     5700.31     68.44 o 
   8   0   0      160.09      179.89     10.47 o 
  10   0   0    21146.36    20800.85    198.40 o 
  12   0   0    38450.82    36220.34    436.77 o 
  14   0   0     1795.31     1709.83     20.60 o 
  16   0   0     5847.28     6065.75     77.32 o 
  18   0   0     7973.51     8063.06    143.37 o 
  20   0   0      587.90      382.09     22.20 o 
  22   0   0    19890.77    19856.70    321.35 o 
  24   0   0    19094.69    19077.34    428.61 o 
  26   0   0        6.07       10.50      4.55 o 
  28   0   0      105.41      128.37     17.16 o 
  30   0   0      511.18      416.72     83.22 o 
  32   0   0     3822.21     4187.25    166.67 o 
  34   0   0     1542.50     1513.56     67.23 o 
  36   0   0     2543.19     2649.96    157.96 o 
  38   0   0      554.74      491.43     69.31 o 
  40   0   0     1020.31     1070.00     71.48 o 
  42   0   0     3917.01     4393.40    354.95 o 
  44   0   0        0.90        4.20     20.50 o 
  46   0   0      161.09       92.48     38.55 o 
   1   1   0     5837.38     5686.39     57.97 o 
   3   1   0      967.34      722.67      7.12 o 
   5   1   0     8523.59     7465.83     71.91 o 
   7   1   0    45629.10    42432.89    777.41 o 
   9   1   0     8489.19     8168.98     56.07 o 
  11   1   0     2056.87     1754.77     14.32 o 
  13   1   0       12.45        8.26      2.94 o 
  15   1   0     2043.74     2136.35     22.77 o 
  17   1   0     4248.16     4107.13     55.76 o 
  19   1   0     5146.97     5219.11     74.56 o 
  21   1   0      906.56      802.01     29.96 o 
  23   1   0     2067.60     1749.25     31.19 o 
  25   1   0     2874.02     2814.24     66.03 o 
  27   1   0      307.12      297.76     30.21 o 
  29   1   0      845.11      802.66     31.31 o 
  31   1   0     4605.37     4712.52    119.34 o 
  33   1   0      294.60      293.26     33.88 o 
  35   1   0     3018.99     3062.40     79.05 o 
  37   1   0       14.02        9.70      7.27 o 
  39   1   0     1499.44     1574.27     63.55 o 
  41   1   0      717.92      806.74     44.01 o 
  43   1   0      516.74      493.26     49.06 o 
  45   1   0      505.21      420.84     56.60 o 
   0   2   0      588.58      667.75     32.02 o 
   2   2   0    36378.20    34695.97   1013.16 o 
   4   2   0     1420.33     1340.32     26.35 o 
   6   2   0       92.14      109.33     12.56 o 
   8   2   0     8452.62     8623.23     94.70 o 
  10   2   0      245.25      218.75      8.38 o 
  12   2   0     4438.56     4458.66     56.79 o 
  14   2   0     1758.72     1600.43     35.01 o 
  16   2   0    14809.54    15326.74    200.53 o 
  18   2   0      910.26      844.97     31.55 o 
  20   2   0     1100.12     1224.89     24.57 o 
  22   2   0       22.04       22.23      4.36 o 
  24   2   0     6473.45     6693.11    164.47 o 
  26   2   0     1295.05     1348.09     35.61 o 
  28   2   0       12.49       28.40     10.68 o 
  30   2   0     3407.46     3507.41     92.88 o 
  32   2   0        2.09        9.12      8.67 o 
  34   2   0     1082.73     1088.36     53.83 o 
  36   2   0      541.86      492.98     60.02 o 
  38   2   0     1459.50     1495.69     60.40 o 
  40   2   0     2973.75     3276.87    216.63 o 
  42   2   0      905.70      805.98     54.45 o 
  44   2   0       59.75       23.38     14.34 o 
   1   3   0     1912.85     1766.26     70.40 o 
   3   3   0     8181.68     7616.55    229.33 o 
   5   3   0     1410.51     1373.19     35.56 o 
   7   3   0     7911.40     7718.92    164.69 o 
   9   3   0        5.21        4.74      4.05 o 
  11   3   0      388.36      435.49     33.93 o 
  13   3   0     5554.84     5804.98    125.60 o 
  15   3   0     9663.98     9765.64    247.14 o 
  17   3   0      729.68      701.50     26.75 o 
  19   3   0     1312.12     1356.64     45.10 o 
  21   3   0      148.71      141.31     12.15 o 
  23   3   0     1031.27      934.14     33.77 o 
  25   3   0       20.02        7.29     13.13 o 
  27   3   0     2554.30     2768.90     71.63 o 
  29   3   0       41.07       29.52     16.19 o 
  31   3   0        5.27        3.49     17.17 o 
  33   3   0       48.03       28.66      8.81 o 
  35   3   0       13.76        5.76     10.52 o 
  37   3   0     3038.22     3353.26    278.16 o 
  39   3   0      366.94      282.76     61.18 o 
  41   3   0       51.64       30.72     20.58 o 
   0   4   0       27.11      132.28     79.50 o 
   2   4   0     1542.53     1203.06    245.74 o 
   4   4   0     6899.66     6840.95    739.14 o 
   6   4   0     3665.60     3629.45    258.07 o 
   8   4   0     3425.86     3472.59    213.10 o 
  10   4   0     1839.07     1888.13     63.87 o 
  12   4   0     2072.08     2172.01     54.36 o 
  14   4   0     5189.78     5282.98    160.29 o 
  16   4   0     5806.86     6065.44    184.76 o 
  18   4   0     2010.98     2025.35     71.55 o 
  20   4   0      813.58      704.82     69.31 o 
  22   4   0       64.91       59.55     18.54 o 
  24   4   0        4.09       14.04     20.75 o 
  26   4   0     2059.16     2295.44     72.70 o 
  28   4   0     5113.42     5469.70    493.47 o 
  30   4   0      519.82      454.09     87.55 o 
  32   4   0        9.04      -11.46     22.16 o 
  34   4   0      424.54      379.02     64.21 o 
  36   4   0       92.69      100.65     22.17 o 
   1   5   0       99.01       31.63     51.25 o 
   3   5   0     2793.44     3017.87    145.63 o 
   5   5   0      631.72      647.38    124.69 o 
   7   5   0     2482.49     2391.03    224.40 o 
   9   5   0      831.05      853.40     72.20 o 
  11   5   0       31.42       42.43     49.32 o 
  13   5   0       90.95       52.87     46.88 o 
  15   5   0      218.36      285.26     37.60 o 
  17   5   0      777.49      628.47    133.16 o 
  19   5   0       85.93       71.24     24.72 o 
  21   5   0      973.49     1002.93     84.70 o 
  23   5   0      202.32      163.71     26.90 o 
  25   5   0      225.27      173.03     35.69 o 
  27   5   0      751.20      700.51     88.01 o 
  29   5   0      239.17      187.74     47.07 o 
  31   5   0     1449.57      896.06    355.28 o 
   0   6   0      730.67      652.55    140.56 o 
   2   6   0      552.96      554.79    116.46 o 
   4   6   0      276.03      228.49     46.11 o 
   6   6   0       12.59      -16.84     52.27 o 
   8   6   0      210.44      172.14     33.58 o 
  10   6   0      178.28      125.60     34.77 o 
  12   6   0      279.50      189.03     37.49 o 
  14   6   0      364.78      264.55     53.96 o 
  16   6   0       23.60       18.22     22.77 o 
  18   6   0      293.90      237.27     43.59 o 
  20   6   0      258.63      148.39     27.82 o 
 -45   1   1      431.31      288.73     36.82 o 
 -43   1   1      980.95     1018.71     62.65 o 
 -41   1   1      776.36      847.93     39.93 o 
 -39   1   1       55.40       43.76     13.56 o 
 -37   1   1      140.51      161.65     23.84 o 
 -35   1   1       26.62       29.46     10.85 o 
 -33   1   1      281.06      293.69     30.96 o 
 -31   1   1     4310.62     4436.21    117.45 o 
 -29   1   1     2482.08     2476.71     69.33 o 
 -27   1   1      329.16      327.24     24.57 o 
 -25   1   1       97.45       89.44     10.07 o 
 -23   1   1     5469.29     5372.67    101.07 o 
 -21   1   1     3596.53     3500.42     46.52 o 
 -19   1   1      765.71      772.82     27.69 o 
 -17   1   1    12910.51    12989.21    162.61 o 
 -15   1   1      157.81      146.10      9.50 o 
 -13   1   1    12863.62    12160.62    113.15 o 
 -11   1   1    34068.71    32329.52    205.96 o 
  -7   1   1     4578.98     4499.04     46.07 o 
  -5   1   1    14246.68    13654.28    174.99 o 
  -3   1   1        2.32       -5.70      7.53 o 
  -1   1   1      384.96      358.50     24.49 o 
   1   1   1      267.51      231.93     29.25 o 
   3   1   1        2.17        9.12      6.36 o 
   5   1   1       13.43       18.84      8.26 o 
   7   1   1     8970.39     8354.91     67.70 o 
   9   1   1     1820.10     1867.56     25.46 o 
  11   1   1     8177.06     7466.58     60.82 o 
  13   1   1     6065.16     6035.60     55.48 o 
  15   1   1     4940.99     5103.57     64.88 o 
  17   1   1     4415.20     4456.61     65.40 o 
  19   1   1     2077.23     2253.79     25.62 o 
  21   1   1      553.66      521.98     32.80 o 
  23   1   1     2174.91     2062.41     37.15 o 
  25   1   1     2608.05     2702.29     55.70 o 
  27   1   1      617.52      545.92     39.12 o 
  29   1   1      427.18      380.05     26.45 o 
  31   1   1     2958.86     3036.58     80.72 o 
  33   1   1      485.55      480.71     40.28 o 
  35   1   1        3.87        5.29      6.53 o 
  37   1   1      994.58      953.85     42.19 o 
  39   1   1      112.09       92.53     15.11 o 
  41   1   1      164.00      133.78     16.96 o 
  43   1   1      311.61      261.44     34.54 o 
 -44   2   1      165.69      127.35     31.81 o 
 -42   2   1      108.08       44.80     25.19 o 
 -40   2   1      156.26       96.14     21.07 o 
 -38   2   1       23.38        8.02      7.78 o 
 -36   2   1     2848.71     3080.94     48.07 o 
 -34   2   1        0.18       10.17      7.85 o 
 -32   2   1       79.88       70.89     16.80 o 
 -30   2   1     1295.21     1295.59     38.94 o 
 -28   2   1      289.67      279.52     42.70 o 
 -26   2   1     1185.51     1163.69     32.65 o 
 -24   2   1     6083.67     6032.61    129.06 o 
 -22   2   1      716.19      705.60     21.62 o 
 -20   2   1      410.95      399.72     26.30 o 
 -18   2   1     1722.08     1889.20     22.06 o 
 -16   2   1    19006.62    19252.79    191.22 o 
 -14   2   1     4206.21     4039.19     59.32 o 
 -12   2   1    17441.07    17122.35    228.61 o 
 -10   2   1     9377.70     9419.76     86.48 o 
  -8   2   1     6415.16     6501.70     62.66 o 
  -6   2   1     4154.65     3877.01     40.31 o 
  -4   2   1     2739.14     2334.62     33.14 o 
  -2   2   1    10874.32     9747.99    126.25 o 
   0   2   1      132.49      159.69     11.91 o 
   2   2   1      101.91      107.85      5.26 o 
   4   2   1     3700.24     3912.97     44.55 o 
   6   2   1    13947.58    11959.61    129.50 o 
   8   2   1      646.62      683.62     26.52 o 
  10   2   1     5227.12     5051.01     76.71 o 
  12   2   1     3317.28     3392.36     52.70 o 
  14   2   1      774.40      824.91     24.80 o 
  16   2   1      366.73      361.01     19.06 o 
  18   2   1     2252.36     2108.70     36.45 o 
  20   2   1     1395.49     1553.17     29.11 o 
  22   2   1     1975.16     1847.37     40.72 o 
  24   2   1      261.58      232.38     21.16 o 
  26   2   1     3117.34     3034.37     51.94 o 
  28   2   1     6881.38     7491.75    170.07 o 
  30   2   1       90.97       74.88     11.13 o 
  32   2   1      542.35      597.07     33.21 o 
  34   2   1      101.91      158.33     24.37 o 
  36   2   1       61.04       45.63     17.57 o 
  38   2   1     1449.17     1351.46     71.26 o 
  40   2   1       47.35       45.63     19.45 o 
  42   2   1      461.63      380.39     61.57 o 
 -41   3   1      498.63      326.17     81.54 o 
 -39   3   1       48.23       54.11     28.83 o 
 -37   3   1      557.05      492.29    126.37 o 
 -35   3   1     1247.73     1274.19     89.36 o 
 -33   3   1      194.55      153.82     27.61 o 
 -31   3   1        6.53       23.69     16.93 o 
 -29   3   1       15.32       16.33      6.83 o 
 -27   3   1      153.50       95.95     18.77 o 
 -25   3   1      200.61      116.04     22.19 o 
 -23   3   1     4409.21     4416.32     97.90 o 
 -21   3   1       56.66       50.48      7.48 o 
 -19   3   1     2484.53     2585.55     75.31 o 
 -17   3   1     3791.51     3936.18     94.57 o 
 -15   3   1     1139.55     1190.93     56.05 o 
 -13   3   1     5752.81     5570.26    116.91 o 
 -11   3   1       22.49       14.81     20.78 o 
  -9   3   1      290.13      295.47     18.23 o 
  -7   3   1      308.65      277.45     21.90 o 
  -5   3   1     2600.56     2733.44    102.48 o 
  -3   3   1    11106.07    12308.81    207.12 o 
  -1   3   1      940.43      902.93    137.23 o 
   1   3   1      256.38      236.68     24.78 o 
   3   3   1      384.96      446.24     62.74 o 
   5   3   1       74.14      121.33     20.27 o 
   7   3   1     1972.82     1975.24     53.57 o 
   9   3   1       76.51       73.21     11.56 o 
  11   3   1     1575.87     1428.31     35.05 o 
  13   3   1       82.94       56.92     14.67 o 
  15   3   1      635.23      643.31     25.43 o 
  17   3   1      407.86      379.88     19.13 o 
  19   3   1    12091.93    12466.04    304.80 o 
  21   3   1     5220.26     5362.03     89.28 o 
  23   3   1      553.34      557.88     22.73 o 
  25   3   1      436.39      394.89     37.63 o 
  27   3   1      172.47      164.13     19.28 o 
  29   3   1     1902.07     2097.05     51.18 o 
  31   3   1      165.14      125.69     35.51 o 
  33   3   1      488.66      389.75     49.88 o 
  35   3   1       97.84       64.72     21.26 o 
  37   3   1      115.34      104.19     23.63 o 
  39   3   1      206.15      190.49     32.33 o 
 -36   4   1      285.19      200.18     41.00 o 
 -34   4   1      114.01       54.03     33.54 o 
 -32   4   1      486.53      276.82    132.56 o 
 -30   4   1        0.68       29.05     16.37 o 
 -28   4   1      286.89      255.84     41.96 o 
 -26   4   1      758.74      671.97     64.48 o 
 -24   4   1      369.99      287.58     36.45 o 
 -22   4   1      801.27      723.48     69.05 o 
 -20   4   1      280.80      327.97     47.82 o 
 -18   4   1     1458.98     1361.46     92.81 o 
 -16   4   1      415.63      391.49     35.10 o 
 -14   4   1        0.49       41.03     52.36 o 
 -12   4   1      840.82      900.70     56.70 o 
 -10   4   1      837.55      945.02    112.81 o 
  -8   4   1     1025.29     1128.26     78.37 o 
  -6   4   1      810.35      749.66    148.92 o 
  -4   4   1       67.64       96.90     38.99 o 
  -2   4   1     1472.47     1334.85    103.52 o 
   0   4   1     2624.10     2833.09    163.20 o 
   2   4   1      149.64      112.50     37.63 o 
   4   4   1     4115.49     4246.80    184.54 o 
   6   4   1      270.61      279.77     40.66 o 
   8   4   1     5017.54     5454.26    245.86 o 
  10   4   1      228.08      254.06     18.46 o 
  12   4   1     4581.12     4720.73    159.31 o 
  14   4   1      317.11      336.73     27.57 o 
  16   4   1     1856.57     1913.08     97.26 o 
  18   4   1     1356.69     1352.57     74.21 o 
  20   4   1      539.16      619.20     60.86 o 
  22   4   1       61.83       47.60     16.29 o 
  24   4   1      549.51      501.48     46.82 o 
  26   4   1       35.91       28.01     16.16 o 
  28   4   1        1.64       25.21     16.31 o 
  30   4   1      507.48      454.29     94.73 o 
  32   4   1      335.86      306.43     54.06 o 
  34   4   1       61.29       86.55     27.77 o 
  36   4   1       13.84       42.19     34.16 o 
 -31   5   1      143.43      148.19     44.90 o 
 -29   5   1      456.45      392.05    107.71 o 
 -27   5   1     1393.30     1561.10    244.54 o 
 -25   5   1      138.51      143.51     33.33 o 
 -23   5   1        2.86       28.42     26.81 o 
 -21   5   1     2480.85     2575.81    132.63 o 
 -19   5   1     1220.76     1006.87    125.26 o 
 -17   5   1     1593.11     1761.45    115.35 o 
 -15   5   1     3187.94     3241.41    164.40 o 
 -13   5   1       95.60       47.64     23.31 o 
 -11   5   1      520.19      434.58     48.62 o 
  -9   5   1     3530.95     3883.75    159.48 o 
  -7   5   1       50.56        6.56     25.75 o 
  -5   5   1     2770.86     2860.33    110.24 o 
  -3   5   1        4.05       70.57     41.55 o 
  -1   5   1     1509.32     1354.29    183.02 o 
   1   5   1     3274.21     3568.09    221.70 o 
   3   5   1     5495.62     5519.89    462.48 o 
   5   5   1        0.19       96.60     52.66 o 
   7   5   1      677.75      511.58    109.91 o 
   9   5   1     1465.97     1577.89    100.73 o 
  11   5   1      532.71      531.24     60.95 o 
  13   5   1     1318.09     1380.79     82.70 o 
  15   5   1     1163.75     1261.58     37.90 o 
  17   5   1        1.16       14.00     14.64 o 
  19   5   1      364.86      336.52     45.21 o 
  21   5   1      846.35      834.68    134.94 o 
  23   5   1       22.85        8.72     27.78 o 
  25   5   1      377.71      353.55     78.56 o 
  27   5   1     2191.35     2418.50    150.13 o 
  29   5   1      123.31       98.22     19.11 o 
 -20   6   1     2314.36     2731.83    267.93 o 
 -18   6   1        0.14      168.96     79.66 o 
 -16   6   1     1449.17     1428.61    248.46 o 
 -14   6   1      117.43      100.77     43.34 o 
 -12   6   1       11.93       43.06     24.01 o 
 -10   6   1     1281.81     1397.05    325.23 o 
  -8   6   1     2377.57     2568.71    346.95 o 
  -6   6   1      645.48      709.78     99.83 o 
  -4   6   1      243.59      164.11     41.07 o 
  -2   6   1      612.03      571.44     68.71 o 
   0   6   1       27.00       33.17     27.48 o 
   2   6   1     1083.85     1241.97    201.57 o 
   4   6   1     1302.10      994.18    220.20 o 
   6   6   1      275.72      303.30     81.46 o 
   8   6   1       12.43      -13.66     46.30 o 
  10   6   1      178.51      157.26     46.96 o 
  12   6   1       22.57        5.70     50.37 o 
  14   6   1     2585.96     2807.50    230.10 o 
  16   6   1      188.42      139.77     33.69 o 
  18   6   1      695.43      500.17     90.23 o 
 -46   0   2      275.46      208.78     35.41 o 
 -44   0   2     2403.24     2546.10    205.79 o 
 -42   0   2      806.28      841.49     68.16 o 
 -40   0   2     4319.26     4614.22    273.42 o 
 -38   0   2     6281.37     6597.94    168.75 o 
 -36   0   2     6110.21     6662.53    255.66 o 
 -34   0   2      324.96      364.58     57.37 o 
 -32   0   2     1105.13     1106.40     54.25 o 
 -30   0   2     6977.98     6971.59    323.18 o 
 -28   0   2      691.81      676.00    112.63 o 
 -26   0   2    24126.84    25801.71    905.59 o 
 -24   0   2     6414.09     6007.80    285.76 o 
 -22   0   2     8701.58    11262.46    240.08 o 
 -20   0   2     1582.02     1454.28    110.25 o 
 -18   0   2    28594.93    26971.72    440.82 o 
 -16   0   2     2097.51     2168.84     50.14 o 
 -14   0   2    14118.75    13371.43    154.03 o 
 -12   0   2     1909.17     1801.81     53.31 o 
 -10   0   2     1323.04     1026.55     31.59 o 
  -8   0   2      963.91     1032.23     20.96 o 
  -6   0   2     4931.72     4709.54    125.75 o 
  -4   0   2      202.98      199.74     23.41 o 
  -2   0   2     9343.15     8797.03    101.13 o 
   0   0   2     2662.66     2292.05     29.57 o 
   4   0   2    67815.41    66350.61   1870.09 o 
   6   0   2    31999.21    30880.86    691.59 o 
   8   0   2     3294.85     3059.14    114.95 o 
  10   0   2     1496.89     1364.50     25.82 o 
  12   0   2      500.82      406.33     14.32 o 
  14   0   2     1015.63      974.65     38.67 o 
  16   0   2    23359.63    22435.12    603.75 o 
  18   0   2       31.90      115.74     14.44 o 
  20   0   2     8421.56     8920.96    128.34 o 
  22   0   2      987.62      975.32     45.83 o 
  24   0   2      805.64      739.46     35.20 o 
  26   0   2      946.40      876.88     62.08 o 
  28   0   2     1174.04     1121.24     91.95 o 
  30   0   2     5833.02     6132.64    199.13 o 
  32   0   2       61.85       66.50     24.64 o 
  34   0   2       49.81       58.01     32.50 o 
  36   0   2      746.24      735.12    153.15 o 
  38   0   2      287.98      200.80     32.50 o 
  40   0   2     2664.73     2976.11    242.91 o 
  42   0   2        5.79       -5.98     15.12 o 
  44   0   2       21.54       67.78     37.79 o 
 -47   1   2     1989.52     2278.20    215.65 o 
 -45   1   2        1.92       -6.00     13.10 o 
 -43   1   2       88.22       75.37     22.77 o 
 -41   1   2        0.71        4.86      9.89 o 
 -39   1   2       18.70        6.92     10.24 o 
 -37   1   2      266.64      267.12     32.27 o 
 -35   1   2     3685.99     4151.91    115.31 o 
 -33   1   2      124.57       73.06     10.67 o 
 -31   1   2     3791.10     3819.07     65.51 o 
 -29   1   2     5422.23     5629.74    150.29 o 
 -27   1   2      368.53      328.95     32.44 o 
 -25   1   2     9809.18    10113.08    187.61 o 
 -23   1   2     4661.58     4763.06     59.96 o 
 -21   1   2      196.09      142.84     15.95 o 
 -19   1   2    13566.49    13570.50    219.92 o 
 -17   1   2     2680.09     2476.35     33.14 o 
 -15   1   2       16.06       29.26      9.24 o 
 -13   1   2     1182.92     1461.45     14.53 o 
 -11   1   2    18852.12    19273.26    139.66 o 
  -9   1   2    45754.16    42658.75    613.03 o 
  -7   1   2    55455.05    55101.13    903.32 o 
  -5   1   2    44280.83    42302.11    816.52 o 
  -3   1   2    43924.25    42554.88    569.08 o 
  -1   1   2     7992.56     7548.88     77.11 o 
   1   1   2     4576.70     4933.41    123.27 o 
   3   1   2     1357.33     1629.97    103.18 o 
   5   1   2    33883.56    32228.92    485.23 o 
   7   1   2    13123.71    12355.44    283.29 o 
   9   1   2      659.26      658.75     16.85 o 
  11   1   2     8898.88     9163.61    109.06 o 
  13   1   2     4158.35     4568.86     58.63 o 
  15   1   2    15623.68    16264.32    228.34 o 
  17   1   2    14036.62    13344.73    126.85 o 
  19   1   2        7.30       10.16      8.14 o 
  21   1   2        7.87        9.42      5.01 o 
  23   1   2     2955.81     2988.54     70.85 o 
  25   1   2      618.37      543.08     43.04 o 
  27   1   2       32.84        5.44      8.35 o 
  29   1   2     6502.27     6945.97    160.75 o 
  31   1   2     3857.72     4021.63    104.89 o 
  33   1   2      101.70       94.23     19.22 o 
  35   1   2     2236.49     2381.55     40.27 o 
  37   1   2      321.13      286.21     33.49 o 
  39   1   2     1625.72     1811.45     77.83 o 
  41   1   2      745.07      737.88     77.35 o 
  43   1   2       25.67       14.11     15.66 o 
 -44   2   2       44.68       36.60     24.07 o 
 -42   2   2      162.40      138.15     19.47 o 
 -40   2   2      300.14      319.25     46.20 o 
 -38   2   2        0.19        4.07     13.33 o 
 -36   2   2      607.57      568.54     56.18 o 
 -34   2   2      199.45      232.37     24.50 o 
 -32   2   2     3299.72     3479.70    117.94 o 
 -30   2   2       51.74       38.67     12.18 o 
 -28   2   2     1139.23     1059.83     58.58 o 
 -26   2   2      504.06      349.82     39.25 o 
 -24   2   2      130.51      122.46     13.42 o 
 -22   2   2     3219.35     3150.67     61.00 o 
 -20   2   2    12209.39    12283.08    229.90 o 
 -18   2   2     3620.32     4173.65     49.02 o 
 -16   2   2      758.77      721.92     27.19 o 
 -14   2   2      961.33     1024.70     28.51 o 
 -12   2   2      409.11      282.29      9.91 o 
 -10   2   2      231.17      211.92      6.61 o 
  -8   2   2    10482.52    10196.46    103.94 o 
  -6   2   2       75.59       80.92     15.22 o 
  -4   2   2    22443.41    22805.33    264.53 o 
  -2   2   2      438.12      432.52     31.20 o 
   0   2   2      195.74      190.29     16.86 o 
   2   2   2     5902.11     5728.27     97.27 o 
   4   2   2     1574.86     1559.62     35.86 o 
   6   2   2     2622.85     2343.91     77.90 o 
   8   2   2     6169.42     5727.73     94.56 o 
  10   2   2       81.36       97.73      7.37 o 
  12   2   2      445.04      469.83     16.89 o 
  14   2   2     4889.42     4573.87     65.48 o 
  16   2   2      482.06      402.84     19.86 o 
  18   2   2     2788.50     2572.32     44.37 o 
  20   2   2       76.18       69.42      8.54 o 
  22   2   2     2273.57     2325.50     58.20 o 
  24   2   2      423.46      375.08     17.87 o 
  26   2   2       65.87       62.32      8.22 o 
  28   2   2     5160.78     5011.65    120.53 o 
  30   2   2      872.77      762.21     55.44 o 
  32   2   2      190.24      183.84     17.48 o 
  34   2   2        7.02       -4.24      5.71 o 
  36   2   2        4.11        2.20     12.08 o 
  38   2   2        1.70        5.15      9.68 o 
  40   2   2        3.21        4.37     17.43 o 
  42   2   2        0.64        2.84     11.00 o 
 -41   3   2      998.98     1222.60     99.06 o 
 -39   3   2     1520.06     1517.25    157.41 o 
 -37   3   2       25.12       20.63     10.23 o 
 -35   3   2        0.60       -4.78     11.65 o 
 -33   3   2     3383.38     3764.72     98.33 o 
 -31   3   2     1949.04     1928.36     88.32 o 
 -29   3   2        7.51       -3.11     10.31 o 
 -27   3   2     4182.64     4371.77    118.87 o 
 -25   3   2       40.32       25.24      6.23 o 
 -23   3   2     8254.97     8551.03    156.57 o 
 -21   3   2     4801.46     4989.57    136.60 o 
 -19   3   2     3597.98     3708.07     94.54 o 
 -17   3   2       52.19       54.34     11.87 o 
 -15   3   2      556.14      586.02     51.33 o 
 -13   3   2      513.80      457.80     49.20 o 
 -11   3   2    10008.25    10067.63    205.63 o 
  -9   3   2     2180.68     2104.10     36.26 o 
  -7   3   2     5691.28     6149.40     88.18 o 
  -5   3   2      444.60      498.34     35.65 o 
  -3   3   2     5494.77     5343.23     75.74 o 
  -1   3   2     4390.27     4452.15     71.08 o 
   1   3   2     6181.77     6278.57     96.11 o 
   3   3   2      242.65      314.49     30.44 o 
   5   3   2       13.34        5.75     15.16 o 
   7   3   2     8714.45     8838.22    114.89 o 
   9   3   2     5197.69     4886.96    132.37 o 
  11   3   2      126.43      121.92     14.11 o 
  13   3   2     2569.25     2482.78     67.68 o 
  15   3   2      254.33      227.06     15.95 o 
  17   3   2        6.30       13.64     13.27 o 
  19   3   2    10423.36    11135.75    199.15 o 
  21   3   2      892.20      930.63     32.12 o 
  23   3   2       25.70       26.12      6.43 o 
  25   3   2      116.62       63.69     14.20 o 
  27   3   2      230.80      212.46     25.34 o 
  29   3   2        0.18        3.53     18.26 o 
  31   3   2     2210.38     2418.31     99.26 o 
  33   3   2     3452.65     3696.28    158.81 o 
  35   3   2       63.30       38.79     16.68 o 
  37   3   2      405.51      401.28     47.35 o 
  39   3   2      250.67      220.75     48.66 o 
 -38   4   2        9.41       32.50     47.22 o 
 -36   4   2      661.29      573.71    116.90 o 
 -34   4   2     1213.47     1462.72    302.34 o 
 -32   4   2     2518.68     2661.17    378.24 o 
 -30   4   2       73.57       24.85     20.62 o 
 -28   4   2     1091.60     1059.78    111.30 o 
 -26   4   2     4754.65     4968.68    143.44 o 
 -24   4   2      176.48      166.70     40.32 o 
 -22   4   2     3995.32     4407.25    169.15 o 
 -20   4   2     1182.49     1172.83     72.48 o 
 -18   4   2       28.55       35.87     15.50 o 
 -16   4   2     1031.49     1039.63     64.10 o 
 -14   4   2     3338.84     3447.95    126.81 o 
 -12   4   2      728.22      797.55    111.51 o 
 -10   4   2    14450.08    14969.28    351.76 o 
  -8   4   2     1417.05     1452.59     57.56 o 
  -6   4   2       51.21       24.58     13.27 o 
  -4   4   2      201.82      216.80     39.91 o 
  -2   4   2     4599.86     4854.30    219.46 o 
   0   4   2      197.26      158.56     42.08 o 
   2   4   2     7991.30     7945.37    300.11 o 
   4   4   2      220.68      179.16     25.55 o 
   6   4   2       13.08        8.91     25.54 o 
   8   4   2     2447.47     2492.30     80.40 o 
  10   4   2     4983.79     5404.00    132.61 o 
  12   4   2     8057.94     8266.42    279.56 o 
  14   4   2      360.15      335.96     41.84 o 
  16   4   2      102.49       59.74     30.28 o 
  18   4   2       34.67       13.25     15.43 o 
  20   4   2      912.53      982.74     65.52 o 
  22   4   2     1842.25     1950.64     53.80 o 
  24   4   2      688.52      656.76     79.64 o 
  26   4   2       87.99       82.36     21.42 o 
  28   4   2        5.66        5.44     39.45 o 
  30   4   2       36.27       47.13     22.88 o 
  32   4   2     1970.19     2434.38    194.53 o 
  34   4   2      766.97      713.63     81.56 o 
 -31   5   2        2.38      -29.06     38.11 o 
 -29   5   2     1538.95     1898.02    508.71 o 
 -27   5   2      120.59      143.07     34.00 o 
 -25   5   2       74.29      102.77     77.53 o 
 -23   5   2      992.51      949.05    170.31 o 
 -21   5   2      582.86      496.62     81.84 o 
 -19   5   2       10.65       20.68     42.76 o 
 -17   5   2      279.11      231.18     52.24 o 
 -15   5   2      461.78      348.37     53.78 o 
 -13   5   2      115.38       80.04     57.03 o 
 -11   5   2       28.32       -5.50     14.97 o 
  -9   5   2     4824.16     5492.63    289.81 o 
  -7   5   2       64.33       43.02     26.91 o 
  -5   5   2       83.46       64.90     29.42 o 
  -3   5   2       23.28       43.73     31.72 o 
  -1   5   2      668.09      605.39     77.36 o 
   1   5   2      224.72      210.00     47.47 o 
   3   5   2     2398.94     2661.26     96.93 o 
   5   5   2     1274.87     1158.49    190.93 o 
   7   5   2     1016.07      995.72    212.74 o 
   9   5   2     9233.69    10589.96    540.78 o 
  11   5   2        0.45        7.71     20.78 o 
  13   5   2     1253.43     1309.59    140.19 o 
  15   5   2     3194.89     3625.20    187.81 o 
  17   5   2       57.52       35.54     19.31 o 
  19   5   2       55.71       71.81     21.07 o 
  21   5   2      309.15      223.16     40.50 o 
  23   5   2      347.70      260.10     34.93 o 
  25   5   2      441.42      407.73     55.50 o 
  27   5   2       17.90       25.83     26.11 o 
 -20   6   2       28.38       57.96     31.52 o 
 -18   6   2     1114.17     1180.23    288.39 o 
 -16   6   2        7.29      -14.92     39.36 o 
 -14   6   2      685.22      597.19    140.84 o 
 -12   6   2      155.60      154.08     39.67 o 
 -10   6   2       57.13       83.96     28.17 o 
  -8   6   2      937.81      900.72    134.63 o 
  -6   6   2      382.04      309.63     48.10 o 
  -4   6   2       64.06       44.33     72.80 o 
  -2   6   2        9.96       -3.09     61.88 o 
   0   6   2      430.45      347.06     93.95 o 
   2   6   2       20.13      -42.94     92.20 o 
   4   6   2        3.74       12.27     91.55 o 
   6   6   2      455.43      355.94    158.45 o 
   8   6   2       23.79        4.93    129.93 o 
  10   6   2      114.30       93.32     39.53 o 
  12   6   2        4.65        7.12     25.04 o 
  14   6   2       68.89       69.56     29.80 o 
  16   6   2      199.10       74.57     31.01 o 
  18   6   2      192.45      106.55     43.60 o 
 -47   1   3      349.42      237.56     59.35 o 
 -45   1   3      761.55      841.30     91.86 o 
 -43   1   3      508.84      407.22     84.86 o 
 -41   1   3     2099.33     2233.78    105.37 o 
 -39   1   3     1159.01     1250.68     36.57 o 
 -37   1   3      114.76      128.98     33.68 o 
 -35   1   3     1495.76     1523.32     51.63 o 
 -33   1   3      695.05      700.76     58.27 o 
 -31   1   3     4718.62     4648.34     93.28 o 
 -29   1   3     3337.83     3467.27    105.96 o 
 -27   1   3     2096.66     2009.36     55.34 o 
 -25   1   3      331.33      314.92     30.61 o 
 -23   1   3     1472.97     1376.73     38.17 o 
 -21   1   3      379.62      414.84     27.22 o 
 -19   1   3     5810.99     5675.74    103.25 o 
 -17   1   3     7906.56     7939.91    121.16 o 
 -15   1   3    14322.37    13720.02    146.54 o 
 -13   1   3    26587.71    26186.63    234.62 o 
 -11   1   3      254.11      231.32      7.68 o 
  -9   1   3       86.34       93.23      8.09 o 
  -7   1   3   112256.59   109049.20   3073.88 o 
  -5   1   3     4636.12     4539.11     64.72 o 
  -3   1   3        0.22        8.77      5.51 o 
  -1   1   3     1823.14     1771.90     18.41 o 
   1   1   3     3083.88     2502.97     28.43 o 
   3   1   3     4925.00     4427.45     54.33 o 
   5   1   3     7071.99     6550.13    108.12 o 
   7   1   3      721.22      656.35     27.35 o 
   9   1   3      743.20      837.97     17.20 o 
  11   1   3     3005.15     3291.73     65.89 o 
  13   1   3        0.26       15.04     12.22 o 
  15   1   3     1405.48     1553.55     42.93 o 
  17   1   3     6081.67     6319.12     80.00 o 
  19   1   3       31.36       52.91      7.70 o 
  21   1   3      921.78      913.28     25.82 o 
  23   1   3      150.37      154.98     16.99 o 
  25   1   3        7.35       25.10      5.36 o 
  27   1   3      628.79      659.68     20.87 o 
  29   1   3       10.73       11.15      4.88 o 
  31   1   3     1356.79     1339.29     38.10 o 
  33   1   3      492.21      467.57     43.97 o 
  35   1   3      409.08      383.40     45.94 o 
  37   1   3     1332.09     1382.07     65.90 o 
  39   1   3      500.99      544.70     64.89 o 
  41   1   3        7.01       14.06     17.44 o 
 -46   2   3      117.25      103.49     25.63 o 
 -44   2   3      113.50       93.30     27.48 o 
 -42   2   3     1557.47     1745.96    144.85 o 
 -40   2   3       16.31       11.37     15.51 o 
 -38   2   3     1140.21     1167.65     58.78 o 
 -36   2   3      140.91      148.73     20.32 o 
 -34   2   3      594.75      567.16     47.92 o 
 -32   2   3     1432.91     1414.16     52.74 o 
 -30   2   3      948.44      947.98     51.51 o 
 -28   2   3      565.95      611.78     38.16 o 
 -26   2   3     2902.05     2795.35     77.53 o 
 -24   2   3      160.49      165.73     16.82 o 
 -22   2   3       12.53        8.87     26.30 o 
 -20   2   3     2038.95     1951.63     49.25 o 
 -18   2   3       81.87       90.16     10.22 o 
 -16   2   3      820.05      779.77     43.14 o 
 -14   2   3    20376.85    21318.14    343.82 o 
 -12   2   3    19729.47    19412.52    289.67 o 
 -10   2   3      308.80      303.63     15.08 o 
  -8   2   3     8196.79     7979.72     94.41 o 
  -6   2   3     4255.93     5067.87     69.11 o 
  -4   2   3     5129.23     4835.12     88.73 o 
  -2   2   3     1574.01     1751.87     26.09 o 
   0   2   3     7563.57     7163.08    198.95 o 
   2   2   3     5176.08     5581.07     87.93 o 
   4   2   3       20.42        0.67     17.02 o 
   6   2   3     3166.46     3569.08     79.22 o 
   8   2   3     1642.93     1601.89     68.77 o 
  10   2   3     6420.45     6523.19    132.33 o 
  12   2   3    12476.43    13075.04    309.31 o 
  14   2   3       40.79       18.38      9.13 o 
  16   2   3     1948.36     1901.72     45.32 o 
  18   2   3     1090.93     1134.69     39.92 o 
  20   2   3      198.59      168.11     20.09 o 
  22   2   3     1224.52     1149.43     23.56 o 
  24   2   3     3848.96     3813.05     89.56 o 
  26   2   3      409.92      390.47     35.71 o 
  28   2   3     3093.12     3105.86     72.09 o 
  30   2   3     1034.21     1131.53     40.58 o 
  32   2   3       60.68       51.13     17.21 o 
  34   2   3     1843.41     2078.67    102.14 o 
  36   2   3     1575.25     1682.89     90.85 o 
  38   2   3     1142.75     1251.55    104.87 o 
  40   2   3      700.45      673.75     73.89 o 
 -43   3   3     1780.16     1859.73    305.77 o 
 -41   3   3      156.70      113.83     25.54 o 
 -39   3   3      101.26       81.39     28.16 o 
 -37   3   3      299.54      179.88     36.50 o 
 -35   3   3      212.13      158.27     48.25 o 
 -33   3   3       32.84       30.18     14.71 o 
 -31   3   3      801.03      795.28     57.81 o 
 -29   3   3        5.29       10.78     12.80 o 
 -27   3   3      221.10      222.35     29.06 o 
 -25   3   3      840.48      873.98     42.28 o 
 -23   3   3      205.81      211.86     19.10 o 
 -21   3   3      856.14      842.66     52.61 o 
 -19   3   3    16618.38    16682.55    645.18 o 
 -17   3   3      857.98      986.90     53.53 o 
 -15   3   3      441.79      418.35     19.25 o 
 -13   3   3     1020.80     1019.96     41.24 o 
 -11   3   3     3559.54     3531.79     75.87 o 
  -9   3   3      649.39      615.53     53.39 o 
  -7   3   3     4809.67     4807.65     74.20 o 
  -5   3   3     1208.74     1068.01     65.05 o 
  -3   3   3      289.80      318.22     27.80 o 
  -1   3   3     6452.11     7245.85    124.22 o 
   1   3   3        0.86       -7.37     18.56 o 
   3   3   3     3805.52     3846.64     60.34 o 
   5   3   3     3608.84     3693.87     84.74 o 
   7   3   3      465.77      471.79     35.81 o 
   9   3   3      454.28      463.44     35.29 o 
  11   3   3      667.46      687.60     30.84 o 
  13   3   3     1301.97     1222.57     37.23 o 
  15   3   3     3381.37     3450.41    102.89 o 
  17   3   3      380.12      366.77     24.81 o 
  19   3   3      482.36      460.21     30.78 o 
  21   3   3      418.77      340.89     27.16 o 
  23   3   3     3360.91     3434.92     93.58 o 
  25   3   3       76.82       73.78     16.57 o 
  27   3   3       17.41       14.60     11.03 o 
  29   3   3       33.88       20.26     12.78 o 
  31   3   3      273.91      271.97     30.57 o 
  33   3   3      392.70      357.63     35.12 o 
  35   3   3     1069.34     1060.73     84.28 o 
  37   3   3      266.16      185.75     34.70 o 
 -38   4   3     1445.89     1907.05    317.77 o 
 -36   4   3      372.27      312.39     59.73 o 
 -34   4   3      763.44      794.19     89.94 o 
 -32   4   3       37.05       33.83     33.64 o 
 -30   4   3       24.85       32.66     18.93 o 
 -28   4   3     2524.65     2634.55    132.23 o 
 -26   4   3       28.30       38.32     18.09 o 
 -24   4   3      764.32      669.01     79.27 o 
 -22   4   3      574.34      517.21     73.26 o 
 -20   4   3      610.96      592.19    105.94 o 
 -18   4   3     1281.02     1341.88     71.46 o 
 -16   4   3        5.37       10.68     48.89 o 
 -14   4   3      133.07      135.19     19.40 o 
 -12   4   3      746.32      742.44     37.21 o 
 -10   4   3        3.21        3.35      5.73 o 
  -8   4   3       30.94       26.50     15.04 o 
  -6   4   3     2715.61     2759.40     96.25 o 
  -4   4   3      760.10      751.49     71.32 o 
  -2   4   3      777.83      880.41     41.63 o 
   0   4   3       47.13       61.76     12.24 o 
   2   4   3       27.66       35.06     15.71 o 
   4   4   3      468.21      499.09     23.37 o 
   6   4   3     1992.27     1943.64     51.30 o 
   8   4   3     1318.68     1297.64     40.28 o 
  10   4   3      484.07      566.61     29.61 o 
  12   4   3       56.76       45.57     37.06 o 
  14   4   3      850.05      867.13     50.31 o 
  16   4   3     3199.76     3521.03    135.72 o 
  18   4   3        1.30       -0.09     22.48 o 
  20   4   3      752.42      762.08     67.46 o 
  22   4   3      574.60      506.59     72.81 o 
  24   4   3        3.67        0.51     23.26 o 
  26   4   3      207.11      171.84     33.20 o 
  28   4   3       28.51       23.13     25.91 o 
  30   4   3      262.86      219.96     35.46 o 
  32   4   3      528.15      646.23     94.07 o 
 -31   5   3        6.49        8.34     33.08 o 
 -29   5   3        8.37       69.18     45.51 o 
 -27   5   3     1355.99     1535.10    294.60 o 
 -25   5   3      145.26      140.67     41.09 o 
 -23   5   3     1653.74     1941.43    186.99 o 
 -21   5   3      570.34      434.55     95.14 o 
 -19   5   3      738.97      623.57    147.11 o 
 -17   5   3      868.34      622.16    124.67 o 
 -15   5   3     1266.71     1556.28    194.00 o 
 -13   5   3     1070.41     1218.37    130.46 o 
 -11   5   3     1795.82     1853.62    182.93 o 
  -9   5   3       28.97       43.16     25.03 o 
  -7   5   3      256.30      179.49     59.42 o 
  -5   5   3     1042.59     1068.83    105.44 o 
  -3   5   3     3679.74     3975.81    137.92 o 
  -1   5   3      176.93      139.94     28.66 o 
   1   5   3     1418.98     1484.99     70.18 o 
   3   5   3     1420.92     1578.09     64.28 o 
   5   5   3      101.49       46.51     41.94 o 
   7   5   3     1121.52     1026.52    190.87 o 
   9   5   3      817.73      798.76     83.60 o 
  11   5   3     1467.54     1629.36     63.63 o 
  13   5   3      147.55      118.14     37.86 o 
  15   5   3      844.11      927.87     73.18 o 
  17   5   3       15.37       23.07     25.69 o 
  19   5   3      465.68      410.03     60.91 o 
  21   5   3     2603.76     3006.29    174.94 o 
  23   5   3      109.02       53.07     29.19 o 
  25   5   3        0.67        8.23     18.67 o 
  27   5   3       86.30      117.67     24.79 o 
 -20   6   3      130.11       59.40     28.84 o 
 -18   6   3      117.36       11.68     39.02 o 
 -16   6   3      910.65      923.98    131.17 o 
 -14   6   3      452.85      400.76     85.57 o 
 -12   6   3      295.14      161.83     34.54 o 
 -10   6   3      255.16      227.58     48.64 o 
  -8   6   3      138.46       65.26     20.42 o 
  -6   6   3        2.67       18.74     55.82 o 
  -4   6   3     6389.09     7204.56   4466.33 o 
  -2   6   3      449.76      318.97    133.59 o 
   0   6   3     4690.95     4742.62    537.88 o 
   2   6   3      245.33      303.73     57.50 o 
   4   6   3       42.72       35.04     41.91 o 
   6   6   3      154.42       90.90     52.28 o 
   8   6   3     1620.12     1798.54    415.26 o 
  10   6   3      102.07       92.83     50.46 o 
  12   6   3        1.30       59.83     81.35 o 
  14   6   3       94.90       72.40     26.54 o 
  16   6   3       54.43       82.90     24.80 o 
 -48   0   4      191.44      115.70     38.28 o 
 -46   0   4      100.83       87.89     60.09 o 
 -44   0   4     1319.69     1593.97    183.86 o 
 -42   0   4     1843.08     2128.75    212.76 o 
 -40   0   4      181.71      179.17     45.69 o 
 -38   0   4      898.23      900.20     89.97 o 
 -36   0   4     5589.46     5837.52    318.42 o 
 -34   0   4      318.62      344.70     63.47 o 
 -32   0   4     6383.54     6654.08    256.37 o 
 -30   0   4    11760.37    12189.64    793.12 o 
 -28   0   4      542.69      567.27    159.98 o 
 -26   0   4     1047.55     1146.46     52.32 o 
 -24   0   4    43722.39    44809.96   1443.22 o 
 -22   0   4    11399.45    11735.79    277.56 o 
 -20   0   4    11201.78    10508.70    242.47 o 
 -18   0   4    16815.35    15470.74    823.99 o 
 -16   0   4      770.28      702.24     32.66 o 
 -14   0   4    23083.73    21028.92    299.68 o 
 -12   0   4      946.25      854.83     33.64 o 
 -10   0   4        9.43        0.34      6.72 o 
  -8   0   4    35618.45    32890.83    451.88 o 
  -6   0   4     1041.61     1308.47     19.74 o 
  -4   0   4      600.86      950.54     16.86 o 
  -2   0   4    19091.67    17253.88    194.19 o 
   0   0   4    21210.64    19602.41    522.90 o 
   2   0   4     7557.33     7414.83    136.57 o 
   4   0   4        5.38       23.61     12.79 o 
   6   0   4    35127.85    37701.47    999.15 o 
   8   0   4       27.10      -33.53     33.53 o 
  10   0   4    12745.17    12466.67    274.44 o 
  12   0   4     8421.98     8400.72    429.42 o 
  14   0   4     1081.75      988.21     45.82 o 
  16   0   4        6.33        9.59      8.34 o 
  18   0   4     3256.02     3445.84     94.37 o 
  20   0   4     3732.69     3949.42    131.28 o 
  22   0   4     9617.62     9353.08    349.89 o 
  24   0   4    20326.49    21974.91    524.03 o 
  26   0   4      355.13      338.86     42.54 o 
  28   0   4     1840.68     1800.41     67.31 o 
  30   0   4       51.45       43.95     14.78 o 
  32   0   4      495.15      509.84     71.60 o 
  34   0   4     5532.38     6224.14    493.59 o 
  36   0   4        2.82       10.09     16.57 o 
  38   0   4      819.81      729.70     72.10 o 
  40   0   4      804.65      813.75    124.97 o 
 -47   1   4       72.47       49.27     22.41 o 
 -45   1   4      128.33       91.80     29.29 o 
 -43   1   4     2918.06     3311.97    199.76 o 
 -41   1   4      270.84      246.71     46.47 o 
 -39   1   4       99.28       76.23     25.85 o 
 -37   1   4       24.18       11.45     15.01 o 
 -35   1   4      219.06      204.62     29.24 o 
 -33   1   4      698.53      639.43     45.20 o 
 -31   1   4     6023.85     6142.66    122.91 o 
 -29   1   4      151.13      124.86     23.48 o 
 -27   1   4      320.25      293.62     29.13 o 
 -25   1   4     2915.77     2897.14     68.71 o 
 -23   1   4     3481.58     3488.59     81.87 o 
 -21   1   4     3588.19     3349.53     73.36 o 
 -19   1   4     5128.68     5009.98    102.97 o 
 -17   1   4      615.87      651.67     42.01 o 
 -15   1   4     9942.24    10204.72    195.83 o 
 -13   1   4     7426.49     6967.32     68.18 o 
 -11   1   4       57.71       21.41      7.31 o 
  -9   1   4      459.24      334.74     13.31 o 
  -7   1   4     1166.03     1167.00     28.19 o 
  -5   1   4      528.37      616.67     12.80 o 
  -3   1   4    13188.63    13126.28    105.79 o 
  -1   1   4    34609.70    34596.37    342.98 o 
   1   1   4      690.09      722.75     10.94 o 
   3   1   4     5165.08     5200.35     72.73 o 
   5   1   4     3530.62     3602.31     51.42 o 
   7   1   4        8.49       -2.81     15.46 o 
   9   1   4     2861.90     2613.41     62.31 o 
  11   1   4     5159.42     4633.21     88.74 o 
  13   1   4        8.00       13.30     13.44 o 
  15   1   4      155.48      215.22     18.75 o 
  17   1   4      151.19      135.21     16.57 o 
  19   1   4      233.83      231.64     18.25 o 
  21   1   4     5971.15     6510.52    150.51 o 
  23   1   4     3961.27     3863.08    104.89 o 
  25   1   4        7.72       11.26      9.80 o 
  27   1   4     1112.19     1078.51     36.73 o 
  29   1   4     1114.39     1158.81     37.75 o 
  31   1   4      853.26      811.36     41.37 o 
  33   1   4      268.26      298.01     35.48 o 
  35   1   4     1306.56     1415.63     88.64 o 
  37   1   4       23.47       17.11     14.21 o 
  39   1   4      254.62      211.12     23.69 o 
  41   1   4     1698.01     1881.90    180.51 o 
 -46   2   4      682.77      731.51    218.53 o 
 -44   2   4        1.97       -5.15     23.94 o 
 -42   2   4      280.23      216.75     38.53 o 
 -40   2   4     2180.68     2163.34    140.87 o 
 -38   2   4     1272.14     1262.28     78.68 o 
 -36   2   4      122.31      137.88     27.65 o 
 -34   2   4     2085.49     1985.25     75.44 o 
 -32   2   4     5179.15     5076.16    176.69 o 
 -30   2   4     1803.11     1769.37     81.54 o 
 -28   2   4      242.74      100.52     48.21 o 
 -26   2   4      316.19      270.97     34.11 o 
 -24   2   4     1078.48     1040.73     39.11 o 
 -22   2   4     2206.45     2304.10     63.97 o 
 -20   2   4     1205.98     1084.73     28.86 o 
 -18   2   4     4008.18     4085.72     64.46 o 
 -16   2   4    35753.77    36340.13    579.85 o 
 -14   2   4     2199.67     2119.76     41.98 o 
 -12   2   4      163.18      129.60     13.54 o 
 -10   2   4    19676.18    21349.20    319.23 o 
  -8   2   4     2561.12     2433.49     53.51 o 
  -6   2   4      885.56      723.03     35.92 o 
  -4   2   4      813.31      672.49     30.17 o 
  -2   2   4     2041.06     1892.10     54.75 o 
   0   2   4    17280.48    17460.50    727.85 o 
   2   2   4      832.57      743.76     42.60 o 
   4   2   4     8350.14     8826.44    315.75 o 
   6   2   4     1142.23     1383.89     86.20 o 
   8   2   4    23006.92    23415.40    393.72 o 
  10   2   4     2798.92     2929.99    150.43 o 
  12   2   4     2525.62     2337.23     57.49 o 
  14   2   4       12.23       27.74     17.40 o 
  16   2   4     1292.93     1300.95     47.81 o 
  18   2   4      599.52      625.94     57.78 o 
  20   2   4      883.71      915.10     37.54 o 
  22   2   4     4912.25     5047.26    118.70 o 
  24   2   4      783.39      775.36     34.82 o 
  26   2   4      947.91      864.16     56.24 o 
  28   2   4     1320.79     1391.75     48.75 o 
  30   2   4       16.65       32.71     11.23 o 
  32   2   4      678.92      737.95     45.58 o 
  34   2   4      826.68      751.33     49.45 o 
  36   2   4     1755.41     1816.80    139.71 o 
  38   2   4      179.71      141.64     22.93 o 
 -43   3   4       39.85       22.67     16.13 o 
 -41   3   4      779.48      747.55     62.74 o 
 -39   3   4     1630.64     1941.75    158.57 o 
 -37   3   4        9.46        8.28     29.18 o 
 -35   3   4     1008.00     1100.90     69.49 o 
 -33   3   4       95.20       46.30     17.71 o 
 -31   3   4        6.59        1.79     10.70 o 
 -29   3   4     1634.69     1793.19    100.88 o 
 -27   3   4     1079.85     1149.36     53.43 o 
 -25   3   4      749.41      617.23     34.36 o 
 -23   3   4      481.49      423.76     54.42 o 
 -21   3   4     3173.70     3336.88    113.68 o 
 -19   3   4      403.10      381.98     43.22 o 
 -17   3   4    13600.53    14441.67    363.58 o 
 -15   3   4       78.29       59.17      9.63 o 
 -13   3   4        9.74       -8.36     98.91 o 
 -11   3   4     1363.57     1371.62     38.98 o 
  -9   3   4     4740.84     4756.91    111.21 o 
  -7   3   4     6590.74     6986.20    160.58 o 
  -5   3   4     1898.62     1722.21     75.99 o 
  -3   3   4      746.48      745.23     86.66 o 
  -1   3   4      428.82      525.15     64.24 o 
   1   3   4     4165.88     4145.37    116.59 o 
   3   3   4     3116.87     3154.67     81.85 o 
   5   3   4     1298.53     1270.43     31.44 o 
   7   3   4     3334.41     3141.97    110.32 o 
   9   3   4     1196.07     1177.92     47.29 o 
  11   3   4      178.08      240.35     20.41 o 
  13   3   4     1052.29     1090.68     47.57 o 
  15   3   4     4075.49     4336.35     88.35 o 
  17   3   4        5.21       17.25     10.19 o 
  19   3   4     6167.30     6434.66    182.53 o 
  21   3   4        2.51       10.75     12.82 o 
  23   3   4      512.65      429.95     37.89 o 
  25   3   4     1271.04     1416.54     44.58 o 
  27   3   4     2046.43     2518.54     98.24 o 
  29   3   4     1661.14     1737.33     74.77 o 
  31   3   4      426.86      381.83     54.03 o 
  33   3   4       98.27      103.34     25.63 o 
  35   3   4       11.17       27.95     19.09 o 
 -38   4   4      471.52      413.73    135.33 o 
 -36   4   4      947.30     1004.19    120.05 o 
 -34   4   4     1499.51     1669.60    192.25 o 
 -32   4   4       40.46      -14.55     16.37 o 
 -30   4   4      170.39      112.02     21.31 o 
 -28   4   4     5752.07     5717.60    514.81 o 
 -26   4   4        9.65       26.19     24.68 o 
 -24   4   4     1122.08     1337.92    173.67 o 
 -22   4   4      196.14      167.70     35.68 o 
 -20   4   4      837.01      843.36     70.79 o 
 -18   4   4     1357.25     1531.29     69.35 o 
 -16   4   4     8505.20     9057.63    295.57 o 
 -14   4   4      174.50      158.01     26.87 o 
 -12   4   4     1121.00     1079.08     42.38 o 
 -10   4   4      271.17      266.97     55.18 o 
  -8   4   4      241.60      225.12     15.43 o 
  -6   4   4     1995.19     2171.88     56.41 o 
  -4   4   4     4255.79     4466.99     81.65 o 
  -2   4   4      868.78      871.25     40.47 o 
   0   4   4       10.70        2.39     19.62 o 
   2   4   4      640.86      759.93     38.06 o 
   4   4   4     1126.41     1111.35     33.22 o 
   6   4   4     8095.31     8500.40    212.92 o 
   8   4   4     3528.89     3636.73    105.52 o 
  10   4   4      421.88      442.15     47.87 o 
  12   4   4     1916.66     1922.22    121.86 o 
  14   4   4     3767.25     4017.42    133.89 o 
  16   4   4        0.39        8.59     18.60 o 
  18   4   4       11.93       25.78     24.25 o 
  20   4   4     2371.27     2623.45     56.84 o 
  22   4   4      129.26      150.00     40.33 o 
  24   4   4      843.63      908.54     94.55 o 
  26   4   4     2802.22     2981.61    154.66 o 
  28   4   4      325.40      272.12     49.65 o 
  30   4   4      299.11      228.24     37.70 o 
  32   4   4       62.31       74.81     20.24 o 
 -31   5   4       92.95       60.13     35.44 o 
 -29   5   4     1493.26     1907.68    367.99 o 
 -27   5   4     1500.77     1614.36    201.19 o 
 -25   5   4        1.81      -25.44     25.44 o 
 -23   5   4      543.34      450.11     90.70 o 
 -21   5   4       27.39       34.48     36.48 o 
 -19   5   4      531.80      366.29     70.34 o 
 -17   5   4      862.77     1032.56    141.87 o 
 -15   5   4     1956.49     2075.06    105.99 o 
 -13   5   4      357.52      291.02     46.86 o 
 -11   5   4     1095.70     1188.31    138.82 o 
  -9   5   4      251.48      250.91     51.71 o 
  -7   5   4      626.02      570.43     58.71 o 
  -5   5   4     1361.27     1631.78     99.80 o 
  -3   5   4     1818.28     1775.78    117.03 o 
  -1   5   4       59.98       50.56     21.71 o 
   1   5   4       44.77       26.59     17.61 o 
   3   5   4      177.07      199.40     69.51 o 
   5   5   4        0.98      -53.46     53.46 o 
   7   5   4     2928.58     3011.79    124.70 o 
   9   5   4      752.20      620.56    124.98 o 
  11   5   4      160.03      115.94     40.26 o 
  13   5   4     1235.45     1296.41     76.43 o 
  15   5   4     2514.13     2736.33    139.77 o 
  17   5   4        1.50      -16.44     16.44 o 
  19   5   4      655.84      644.97     62.03 o 
  21   5   4      217.28      140.02     27.38 o 
  23   5   4      407.69      276.70     41.65 o 
  25   5   4      261.02      205.16     36.22 o 
 -20   6   4       54.73       42.05     23.40 o 
 -18   6   4      223.56      128.97     39.46 o 
 -16   6   4      145.83       83.89     67.75 o 
 -14   6   4      330.65      284.02     49.30 o 
 -12   6   4      337.43      258.55     47.37 o 
 -10   6   4        0.28       46.97     48.80 o 
  -8   6   4      321.79      119.26    128.08 o 
  -6   6   4       94.09       75.39     47.83 o 
  -4   6   4      628.21      553.46    103.17 o 
  -2   6   4      332.16      288.59     99.46 o 
   0   6   4       58.97       40.33     62.38 o 
   2   6   4     1716.23     2073.45    475.29 o 
   4   6   4      144.20      201.58     59.41 o 
   6   6   4     1058.25     1089.61    225.79 o 
   8   6   4      677.08      557.56    129.65 o 
  10   6   4       89.13       84.12     43.97 o 
  12   6   4     1203.42     1261.47    477.96 o 
  14   6   4        4.08       66.17     66.30 o 
 -47   1   5     1046.47     1118.91    138.29 o 
 -45   1   5     2334.91     2596.08    248.39 o 
 -43   1   5      172.00      164.15     39.11 o 
 -41   1   5       36.12       30.49     18.47 o 
 -39   1   5      795.74      866.56     77.13 o 
 -37   1   5      785.25      846.08     60.03 o 
 -35   1   5       88.94       73.50     24.55 o 
 -33   1   5     9205.92    10245.84    331.39 o 
 -31   1   5      208.79      198.32     25.92 o 
 -29   1   5     3478.31     3621.76    118.98 o 
 -27   1   5       28.92       32.33      6.79 o 
 -25   1   5     1777.91     1729.51     54.25 o 
 -23   1   5      122.58      111.89     12.69 o 
 -21   1   5      596.85      577.51     32.99 o 
 -19   1   5     1543.86     1786.74     34.17 o 
 -17   1   5     1533.01     1692.28     41.26 o 
 -15   1   5     1449.48     1647.43     42.44 o 
 -13   1   5      361.07      298.43     17.37 o 
 -11   1   5     5099.15     5281.89     75.93 o 
  -9   1   5     1338.31     1529.95     24.63 o 
  -7   1   5      599.91      587.18     10.34 o 
  -5   1   5      136.49      221.29     17.30 o 
  -3   1   5     8742.57     9771.20    101.04 o 
  -1   1   5     5515.14     5150.18    108.09 o 
   1   1   5      440.06      508.95     15.85 o 
   3   1   5        9.16        4.62      7.87 o 
   5   1   5      435.26      500.23     29.21 o 
   7   1   5     3029.21     2949.33     83.21 o 
   9   1   5     5478.55     5605.89    143.72 o 
  11   1   5      506.33      500.90     46.59 o 
  13   1   5     1059.21     1189.64     73.34 o 
  15   1   5     3034.93     3224.73     69.32 o 
  17   1   5      238.81      203.90     18.11 o 
  19   1   5     1423.17     1385.45     43.53 o 
  21   1   5       43.88       42.23      7.94 o 
  23   1   5      818.81      787.62     21.66 o 
  25   1   5      590.84      500.07     53.59 o 
  27   1   5     2789.99     2810.56     66.89 o 
  29   1   5       31.45       31.01      7.82 o 
  31   1   5       67.10       48.28     14.94 o 
  33   1   5     1494.89     1476.39     78.57 o 
  35   1   5       73.68       78.05     26.90 o 
  37   1   5      306.11      274.82     43.78 o 
  39   1   5        3.25       26.09     13.36 o 
 -46   2   5       12.99      -13.16     24.97 o 
 -44   2   5      581.54      664.52     57.12 o 
 -42   2   5        0.61        4.99      8.44 o 
 -40   2   5     1257.12     1366.49     83.57 o 
 -38   2   5     2253.60     2340.19    136.03 o 
 -36   2   5     1531.59     1715.50     83.29 o 
 -34   2   5       12.30       11.38      6.39 o 
 -32   2   5      129.37       79.84     18.00 o 
 -30   2   5     1421.07     1411.52     91.33 o 
 -28   2   5       47.96       59.36     14.45 o 
 -26   2   5    10852.84    11117.75    324.84 o 
 -24   2   5     1513.49     1443.97     49.47 o 
 -22   2   5      476.36      406.18     25.54 o 
 -20   2   5       15.78        9.29     11.99 o 
 -18   2   5     2428.95     2476.63     54.51 o 
 -16   2   5     9510.36    10037.51    145.70 o 
 -14   2   5     9860.98     9360.43    126.25 o 
 -12   2   5     2558.70     2577.27    265.75 o 
 -10   2   5     4597.71     4712.84     88.62 o 
  -8   2   5      533.04      565.31     23.61 o 
  -6   2   5      177.17      128.86     18.75 o 
  -4   2   5      695.86      874.66     45.35 o 
  -2   2   5    13294.02    13459.90    269.53 o 
   0   2   5        0.35        8.89     21.50 o 
   2   2   5     1228.24     1110.87     52.81 o 
   4   2   5      182.75      167.88     66.20 o 
   6   2   5      777.02      504.11    147.27 o 
   8   2   5      415.24      398.96     88.82 o 
  10   2   5     7594.11     7755.46    484.89 o 
  12   2   5     1242.16     1517.45     83.12 o 
  14   2   5     2898.38     3029.04     89.65 o 
  16   2   5      950.43      955.86     48.58 o 
  18   2   5     6761.90     6825.18    134.56 o 
  20   2   5     2392.14     2338.15     65.92 o 
  22   2   5     1999.63     1995.45     51.10 o 
  24   2   5      943.91      971.54     69.04 o 
  26   2   5      265.88      223.95     22.84 o 
  28   2   5     1595.53     1576.93     40.84 o 
  30   2   5     1462.86     1469.37     68.34 o 
  32   2   5     1052.15     1143.38     62.58 o 
  34   2   5      826.82      828.43     60.06 o 
  36   2   5     1009.53     1069.64     69.26 o 
 -43   3   5      953.12     1128.03    137.26 o 
 -41   3   5      867.62      761.00     77.04 o 
 -39   3   5       19.26        0.67     12.40 o 
 -37   3   5      899.95      739.01     55.26 o 
 -35   3   5       14.84       23.52     11.48 o 
 -33   3   5      381.17      345.69     43.30 o 
 -31   3   5     1062.95     1348.39    125.52 o 
 -29   3   5       56.58       57.58     18.61 o 
 -27   3   5       50.66       63.74     36.81 o 
 -25   3   5       21.25       18.27     14.64 o 
 -23   3   5      858.60      891.73     36.61 o 
 -21   3   5     1348.54     1264.08     37.68 o 
 -19   3   5      489.50      431.38     60.66 o 
 -17   3   5     4951.39     5120.63    172.11 o 
 -15   3   5     1230.41     1180.18     52.15 o 
 -13   3   5     1917.67     1871.54    121.57 o 
 -11   3   5     1201.36     1255.36     72.77 o 
  -9   3   5     2826.23     2803.09     75.06 o 
  -7   3   5      110.95      118.07     46.52 o 
  -5   3   5     2866.78     2952.33     85.75 o 
  -3   3   5     5892.65     6523.47    178.61 o 
  -1   3   5       70.96      113.98     22.62 o 
   1   3   5      641.13      569.44     65.03 o 
   3   3   5      189.96      147.17     13.94 o 
   5   3   5     4349.02     4470.93    212.68 o 
   7   3   5      205.83      255.70     34.75 o 
   9   3   5      650.08      617.18     90.40 o 
  11   3   5     5562.67     5724.44    188.81 o 
  13   3   5      637.02      641.40     39.15 o 
  15   3   5      168.71      143.76     14.88 o 
  17   3   5     2309.19     2382.12     80.59 o 
  19   3   5     1061.73     1087.89     42.60 o 
  21   3   5     1547.43     1409.87     62.07 o 
  23   3   5      209.83      212.90     27.94 o 
  25   3   5      152.73       87.46     19.52 o 
  27   3   5        6.55       29.58     13.20 o 
  29   3   5     1181.87     1295.87     62.35 o 
  31   3   5      453.31      418.37     42.47 o 
  33   3   5       42.99       22.69     16.46 o 
  35   3   5       86.22       63.47     35.88 o 
 -38   4   5       94.89       73.94     31.09 o 
 -36   4   5      613.45      629.23     78.83 o 
 -34   4   5        0.19      -15.99     25.89 o 
 -32   4   5       29.19       14.71     24.14 o 
 -30   4   5      808.03      828.39     74.05 o 
 -28   4   5      959.08      987.48     71.46 o 
 -26   4   5       97.24       67.75     23.33 o 
 -24   4   5     2858.50     2955.91    159.41 o 
 -22   4   5      229.46      247.15     51.31 o 
 -20   4   5      435.94      317.78     44.75 o 
 -18   4   5     1393.43     1494.53     64.84 o 
 -16   4   5      924.82     1051.97    114.14 o 
 -14   4   5     1279.47     1385.32     59.73 o 
 -12   4   5     2637.08     2830.79    131.72 o 
 -10   4   5      551.79      572.56     35.46 o 
  -8   4   5       13.23       13.41     44.23 o 
  -6   4   5       41.22       56.73     23.46 o 
  -4   4   5     1449.34     1587.34     53.83 o 
  -2   4   5      186.61      219.06     32.22 o 
   0   4   5      294.75      301.85     25.84 o 
   2   4   5      155.94      136.77     24.10 o 
   4   4   5      196.74      175.05     20.84 o 
   6   4   5      177.76      168.10     18.94 o 
   8   4   5       81.59       69.29     13.87 o 
  10   4   5       43.41       24.49     67.94 o 
  12   4   5     1000.31      799.61    141.91 o 
  14   4   5     1731.48     1891.59     91.99 o 
  16   4   5      199.40      187.70     32.51 o 
  18   4   5        9.97        1.45     16.64 o 
  20   4   5      108.92      123.45     36.24 o 
  22   4   5        0.87       12.68     29.65 o 
  24   4   5      125.14      107.37     25.03 o 
  26   4   5     1797.41     1836.83    149.85 o 
  28   4   5      272.20      204.81     33.93 o 
  30   4   5        0.19       20.45     20.39 o 
 -31   5   5       48.14       39.29     32.55 o 
 -29   5   5     1422.37     1482.07    190.40 o 
 -27   5   5      512.10      369.02    118.98 o 
 -25   5   5      357.78      269.45     55.99 o 
 -23   5   5      403.12      272.69     58.83 o 
 -21   5   5      697.55      710.04    105.39 o 
 -19   5   5      177.62      139.60     27.76 o 
 -17   5   5     1284.19     1355.11     82.76 o 
 -15   5   5      139.52       97.95     33.12 o 
 -13   5   5      696.55      567.40     70.91 o 
 -11   5   5       49.72       47.47     26.39 o 
  -9   5   5      749.41      772.77     86.34 o 
  -7   5   5      147.24      103.66     36.94 o 
  -5   5   5     2623.01     2806.62    166.38 o 
  -3   5   5       56.56       41.14     33.27 o 
  -1   5   5      111.21       44.17    178.62 o 
   1   5   5       10.26       25.09     64.56 o 
   3   5   5     4998.72     5172.30    420.49 o 
   5   5   5     1235.69     1076.51    174.28 o 
   7   5   5      469.84      443.60     69.70 o 
   9   5   5      544.39      597.28     84.51 o 
  11   5   5      374.09      362.81     63.38 o 
  13   5   5      651.16      651.81     68.16 o 
  15   5   5        4.40       12.77     18.48 o 
  17   5   5     1019.46      963.46    159.57 o 
  19   5   5       12.27       42.87     17.89 o 
  21   5   5        6.45      -13.51     13.51 o 
  23   5   5        4.78       13.02      9.51 o 
 -20   6   5      105.46       28.07     83.22 o 
 -18   6   5      422.25      415.93     74.80 o 
 -16   6   5     1292.02     1325.11    234.17 o 
 -14   6   5       71.75       38.25     32.50 o 
 -12   6   5       94.52      151.17     77.99 o 
 -10   6   5     1073.30     1131.10    145.22 o 
  -8   6   5      118.44       36.80     55.37 o 
  -6   6   5      135.61      142.46     41.13 o 
  -4   6   5      319.16      224.40     66.74 o 
  -2   6   5      855.09      772.77    177.55 o 
   0   6   5     1623.27     1603.10    241.06 o 
   2   6   5     4370.13     4351.28    673.40 o 
   4   6   5       21.16       38.85     93.73 o 
   6   6   5      455.67      272.20     98.19 o 
   8   6   5      403.57      296.95     83.49 o 
  10   6   5     1092.20      987.50    375.24 o 
 -48   0   6     2485.09     2908.78    475.45 o 
 -46   0   6      250.46      183.09     57.14 o 
 -44   0   6      209.24      264.99     61.94 o 
 -42   0   6     2019.90     2331.91    186.58 o 
 -40   0   6      112.18       80.91     45.04 o 
 -38   0   6     8195.56     9625.13    479.93 o 
 -36   0   6     1675.31     1650.13     94.33 o 
 -34   0   6       56.00       56.38     22.46 o 
 -32   0   6      460.84      445.03     34.57 o 
 -30   0   6     1225.64     1183.89     36.21 o 
 -28   0   6      397.68      306.56     51.15 o 
 -26   0   6     5731.41     5550.14    187.85 o 
 -24   0   6     9847.89     9854.56    258.13 o 
 -22   0   6       82.60       44.77     16.67 o 
 -20   0   6    15418.14    15618.88    261.63 o 
 -18   0   6       73.39      105.27     21.96 o 
 -16   0   6      235.00      294.41     32.03 o 
 -14   0   6     9138.60     8240.95    192.93 o 
 -12   0   6    15764.60    16924.47    388.93 o 
 -10   0   6     6481.50     6491.22     99.70 o 
  -8   0   6       50.84       26.96      7.22 o 
  -6   0   6    10109.75    10535.58    176.34 o 
  -4   0   6    13872.81    14020.51    201.31 o 
  -2   0   6    19006.54    18838.97    425.09 o 
   0   0   6      121.24       74.54     20.84 o 
   2   0   6     1499.98     2112.45     95.36 o 
   4   0   6      501.55      308.23     32.82 o 
   6   0   6     6534.03     6385.94    183.79 o 
   8   0   6      269.93      287.56     23.45 o 
  10   0   6     2173.26     2404.21    128.24 o 
  12   0   6     1020.92     1109.79     70.77 o 
  14   0   6     1129.57      992.78    191.27 o 
  16   0   6     4186.60     4300.18    143.21 o 
  18   0   6      928.16      885.13     45.31 o 
  20   0   6      875.95      914.28     48.63 o 
  22   0   6      238.89      264.47     31.65 o 
  24   0   6     9741.52    10116.50    340.95 o 
  26   0   6      710.05      799.13     72.84 o 
  28   0   6     3980.19     4536.70    133.95 o 
  30   0   6     3114.87     3011.37    147.27 o 
  32   0   6      484.83      342.79     84.68 o 
  34   0   6     1705.67     1786.81    145.27 o 
  36   0   6       76.71       49.73     45.80 o 
  38   0   6     2811.22     3053.60    499.12 o 
 -47   1   6       82.32       56.37     21.81 o 
 -45   1   6        2.95      -15.30     16.51 o 
 -43   1   6      148.28      130.77     27.84 o 
 -41   1   6      507.60      478.33     64.48 o 
 -39   1   6     4778.54     5176.72    292.42 o 
 -37   1   6     1325.42     1330.89     52.55 o 
 -35   1   6      213.26      187.66     28.50 o 
 -33   1   6      364.38      271.06     71.98 o 
 -31   1   6      644.21      590.39     52.67 o 
 -29   1   6        7.99       12.86     14.33 o 
 -27   1   6     9474.94     9552.64    252.94 o 
 -25   1   6     3196.20     3026.52     80.94 o 
 -23   1   6      598.69      588.63     42.71 o 
 -21   1   6      174.58      150.10     17.59 o 
 -19   1   6      141.57       72.86     13.37 o 
 -17   1   6     3880.94     3935.52     51.97 o 
 -15   1   6     2786.40     2516.49     50.89 o 
 -13   1   6     2198.73     1920.85     60.00 o 
 -11   1   6      443.46      472.78     28.81 o 
  -9   1   6     7325.68     7293.09    121.20 o 
  -7   1   6    13793.26    13960.38    248.46 o 
  -5   1   6      556.93      605.23     14.43 o 
  -3   1   6     8801.21     8693.14    214.17 o 
  -1   1   6     8780.84     8779.22    247.51 o 
   1   1   6       66.98       42.08     21.68 o 
   3   1   6    13051.01    13357.79    437.73 o 
   5   1   6    13077.52    12873.68    309.94 o 
   7   1   6      380.22      434.86     40.98 o 
   9   1   6     3283.97     3591.03     68.26 o 
  11   1   6      231.99      235.74     27.36 o 
  13   1   6     1254.64     1273.16     38.66 o 
  15   1   6    16872.08    17233.77    539.34 o 
  17   1   6     7461.82     7568.49    220.51 o 
  19   1   6       16.97       23.28      7.07 o 
  21   1   6     1818.49     1839.88     45.11 o 
  23   1   6      286.97      244.39     24.72 o 
  25   1   6       42.49       19.47      7.53 o 
  27   1   6     5922.34     6249.42    130.75 o 
  29   1   6     4044.08     4399.01    162.09 o 
  31   1   6      216.16      138.40     22.61 o 
  33   1   6      102.54       86.86     26.02 o 
  35   1   6       13.35       38.07     18.06 o 
  37   1   6      397.40      370.55     59.65 o 
 -46   2   6      125.94      117.60     24.97 o 
 -44   2   6       73.74       35.78     30.06 o 
 -42   2   6     1443.48     1387.52    120.21 o 
 -40   2   6      131.15      102.89     34.90 o 
 -38   2   6      201.53      156.11     40.95 o 
 -36   2   6     1124.95     1015.56    106.36 o 
 -34   2   6      446.16      456.33     52.79 o 
 -32   2   6     2299.14     2488.66     90.75 o 
 -30   2   6      366.23      319.92     38.45 o 
 -28   2   6      769.06      694.13     27.91 o 
 -26   2   6     6848.55     6926.92    141.45 o 
 -24   2   6      459.45      400.05     42.13 o 
 -22   2   6     2444.54     2563.64     73.01 o 
 -20   2   6      845.54      969.45     91.66 o 
 -18   2   6     3529.02     3592.70     81.89 o 
 -16   2   6       53.74       35.17     11.84 o 
 -14   2   6      160.35      105.59     20.29 o 
 -12   2   6     1378.63     1384.39     52.74 o 
 -10   2   6     8824.65     9350.38    139.27 o 
  -8   2   6     8498.88     9137.13    117.96 o 
  -6   2   6      655.17      655.54     43.33 o 
  -4   2   6     2824.42     2905.44     48.94 o 
  -2   2   6      985.40     1029.67     63.20 o 
   0   2   6     1762.47     1703.08     47.98 o 
   2   2   6      475.07      308.17     23.16 o 
   4   2   6     4740.20     5104.14    184.89 o 
   6   2   6     1967.21     2018.32    108.07 o 
   8   2   6     1439.38     1522.13    229.82 o 
  10   2   6     1946.11     2157.59    111.37 o 
  12   2   6     1363.21     1433.24    103.05 o 
  14   2   6     3643.09     3534.69    124.98 o 
  16   2   6     1182.59     1373.30     39.71 o 
  18   2   6     1751.76     1585.12     54.01 o 
  20   2   6       65.48       46.02     12.83 o 
  22   2   6      232.34      237.37     29.49 o 
  24   2   6     1144.49     1231.59     42.39 o 
  26   2   6       31.63       47.69     16.24 o 
  28   2   6      712.47      671.69     78.36 o 
  30   2   6      946.44     1041.67     55.23 o 
  32   2   6      636.65      643.62    717.17 o 
  34   2   6       29.35       23.47     19.65 o 
  36   2   6       55.39       35.36     19.63 o 
 -43   3   6      913.07      940.05    114.12 o 
 -41   3   6     1664.68     1892.82    141.32 o 
 -39   3   6       11.67       19.89     18.70 o 
 -37   3   6      111.15       86.54     33.17 o 
 -35   3   6     1849.16     1983.01     96.97 o 
 -33   3   6      140.11      175.45     30.98 o 
 -31   3   6     1088.70     1087.08    109.51 o 
 -29   3   6       51.44       70.48     19.58 o 
 -27   3   6       33.45       57.05     19.96 o 
 -25   3   6     7368.95     7647.56    231.31 o 
 -23   3   6     6720.23     7195.93    205.99 o 
 -21   3   6      605.91      610.50     41.87 o 
 -19   3   6     4735.73     5007.92    109.06 o 
 -17   3   6      810.01      808.10     70.52 o 
 -15   3   6      710.41      760.97     72.66 o 
 -13   3   6       62.27       25.54     33.29 o 
 -11   3   6     7844.21     7801.07    268.62 o 
  -9   3   6     1976.00     1913.49    103.04 o 
  -7   3   6      268.53      241.15     28.44 o 
  -5   3   6      426.61      520.94     39.74 o 
  -3   3   6      626.35      689.97     38.72 o 
  -1   3   6     9488.52    10195.16    358.10 o 
   1   3   6     7030.10     7239.98    240.40 o 
   3   3   6      379.72      295.91     61.05 o 
   5   3   6     4368.86     4431.93    237.15 o 
   7   3   6      230.53      208.81     42.37 o 
   9   3   6     2882.53     2868.76     78.25 o 
  11   3   6     1576.87     1447.57     43.49 o 
  13   3   6     6212.90     6502.99    204.32 o 
  15   3   6      603.11      606.00     72.50 o 
  17   3   6      189.16      161.60     23.89 o 
  19   3   6      799.75      816.06     48.38 o 
  21   3   6     1685.60     1652.72     74.83 o 
  23   3   6     1330.46     1408.42     60.06 o 
  25   3   6     2195.41     2390.66     87.59 o 
  27   3   6       59.58       36.80     16.84 o 
  29   3   6      106.71       95.53     21.27 o 
  31   3   6     5110.90     5587.02    395.53 o 
  33   3   6       19.72       15.07     13.14 o 
 -38   4   6       18.62       25.83     16.66 o 
 -36   4   6      117.85      113.85     27.63 o 
 -34   4   6     1982.98     2178.90    274.13 o 
 -32   4   6       56.23       44.55     33.16 o 
 -30   4   6      993.32     1062.61     78.99 o 
 -28   4   6      487.06      513.10     68.50 o 
 -26   4   6     1208.53     1147.34     61.82 o 
 -24   4   6     2364.45     2623.17    106.46 o 
 -22   4   6      385.83      433.23     67.48 o 
 -20   4   6      818.29      622.92    116.99 o 
 -18   4   6     1973.01     2063.36     98.34 o 
 -16   4   6       70.85       51.67     23.35 o 
 -14   4   6     1723.81     1648.55     76.90 o 
 -12   4   6     3514.53     3667.42    129.45 o 
 -10   4   6     1510.27     1474.24    336.64 o 
  -8   4   6     1412.03     1285.09     61.97 o 
  -6   4   6      989.49      943.98     62.53 o 
  -4   4   6     1090.32     1136.82     71.24 o 
  -2   4   6      271.04      248.83     30.38 o 
   0   4   6     2661.73     2710.30    116.64 o 
   2   4   6     1122.78     1061.80     49.49 o 
   4   4   6       21.11       22.92     18.27 o 
   6   4   6      825.61      928.74     51.80 o 
   8   4   6     6616.39     7089.81    244.39 o 
  10   4   6      263.04      225.81     40.93 o 
  12   4   6     3645.17     3835.54    118.65 o 
  14   4   6     3910.77     4085.30    118.62 o 
  16   4   6        6.12       -2.59     32.34 o 
  18   4   6        0.56       11.60     16.75 o 
  20   4   6      790.31      892.43     79.49 o 
  22   4   6        3.09       39.98     34.53 o 
  24   4   6     1000.94      964.57    142.97 o 
  26   4   6       23.08       10.89     21.65 o 
  28   4   6        8.70       28.72     20.08 o 
 -31   5   6       36.47       -5.90     84.13 o 
 -29   5   6       63.28       50.11     36.66 o 
 -27   5   6       76.75       56.91     32.68 o 
 -25   5   6        4.93        2.40     22.92 o 
 -23   5   6     1711.23     1860.76    130.46 o 
 -21   5   6     1410.31     1629.02     98.95 o 
 -19   5   6      541.61      462.93     72.75 o 
 -17   5   6       16.06       14.87     19.64 o 
 -15   5   6        8.13       -6.82     30.27 o 
 -13   5   6      613.59      584.28     93.28 o 
 -11   5   6     2450.09     2655.32    185.78 o 
  -9   5   6     1030.03     1064.10     81.97 o 
  -7   5   6      600.07      560.36     63.63 o 
  -5   5   6       33.67       90.21     52.51 o 
  -3   5   6       31.65       48.26     34.32 o 
  -1   5   6       29.75      -24.39     51.04 o 
   1   5   6     5052.12     5526.23    465.80 o 
   3   5   6      139.20       37.99     70.17 o 
   5   5   6        0.00      -50.75     50.75 o 
   7   5   6      469.07      541.32     42.68 o 
   9   5   6      133.68       92.83     26.97 o 
  11   5   6      680.31      697.38     91.48 o 
  13   5   6      256.42      177.24     34.48 o 
  15   5   6       25.81       19.50     21.23 o 
  17   5   6       16.72       40.60     24.98 o 
  19   5   6      597.52      726.27     90.81 o 
  21   5   6       14.73       -8.85     28.29 o 
 -18   6   6        6.93       23.88     26.99 o 
 -16   6   6       53.58       62.27     39.26 o 
 -14   6   6       74.37       11.56     46.68 o 
 -12   6   6      199.46      279.14     74.55 o 
 -10   6   6      300.91      236.92     67.94 o 
  -8   6   6       13.12       66.90     45.24 o 
  -6   6   6       88.65      163.86     62.81 o 
  -4   6   6       28.90      -12.76     86.48 o 
  -2   6   6       43.56       88.20     35.49 o 
   0   6   6      271.97      232.46     69.33 o 
   2   6   6       58.89       38.60    115.27 o 
   4   6   6        6.25      101.27     49.86 o 
   6   6   6       93.15       42.01     57.85 o 
   8   6   6      399.85      200.63     77.19 o 
 -47   1   7      940.25      934.89    120.23 o 
 -45   1   7        0.69       23.38     12.59 o 
 -43   1   7     1013.16     1131.80     92.95 o 
 -41   1   7      234.46      230.92     36.93 o 
 -39   1   7        0.37       26.55     14.65 o 
 -37   1   7       85.21       59.33     21.35 o 
 -35   1   7      398.07      324.13     50.70 o 
 -33   1   7       70.05       79.02     15.49 o 
 -31   1   7     2919.58     3058.72     92.83 o 
 -29   1   7     1761.88     1832.17     44.85 o 
 -27   1   7        0.95       16.47      7.77 o 
 -25   1   7      916.28      811.33     37.84 o 
 -23   1   7     1222.28     1280.28     42.14 o 
 -21   1   7      563.82      612.37     52.30 o 
 -19   1   7      567.24      566.77     44.49 o 
 -17   1   7     2906.20     3096.59     64.13 o 
 -15   1   7     2720.02     2941.98     50.60 o 
 -13   1   7        0.39        3.40      9.80 o 
 -11   1   7       44.18       56.74     12.04 o 
  -9   1   7       19.28       35.41     10.73 o 
  -7   1   7     3509.82     3389.25     92.59 o 
  -5   1   7       27.31        7.20     14.61 o 
  -3   1   7      769.85      830.23     38.36 o 
  -1   1   7     5552.58     6604.26    148.05 o 
   1   1   7     3727.58     4020.52     63.96 o 
   3   1   7     1466.05     1270.42     88.38 o 
   5   1   7        0.14       -2.01     37.41 o 
   7   1   7        8.02        1.63     19.92 o 
   9   1   7      183.32      164.40     23.95 o 
  11   1   7     2125.05     2162.07     81.47 o 
  13   1   7      229.68      250.99     22.95 o 
  15   1   7    11447.18    11234.52    326.16 o 
  17   1   7        0.01       -1.64      3.24 o 
  19   1   7     1112.14     1056.76     34.68 o 
  21   1   7      233.06      232.30     26.84 o 
  23   1   7       71.20       61.86     13.33 o 
  25   1   7      438.54      437.23     32.28 o 
  27   1   7      509.59      465.84     51.36 o 
  29   1   7     1167.55     1252.86     55.69 o 
  31   1   7      175.22      128.08     20.19 o 
  33   1   7      326.59      252.77     42.56 o 
  35   1   7       21.65       24.76     12.97 o 
 -46   2   7      179.48      150.67     31.27 o 
 -44   2   7      336.71      269.98     51.62 o 
 -42   2   7      247.00      204.50     33.66 o 
 -40   2   7     1839.60     1894.14    120.03 o 
 -38   2   7      664.85      756.39     56.83 o 
 -36   2   7     1465.48     1579.63    144.41 o 
 -34   2   7       11.85        9.37     11.29 o 
 -32   2   7      588.60      659.73     62.58 o 
 -30   2   7        3.81       -0.43      9.02 o 
 -28   2   7     1953.16     2089.74    107.24 o 
 -26   2   7       56.81       84.36     15.52 o 
 -24   2   7      769.20      773.37     35.70 o 
 -22   2   7      696.49      727.77     75.14 o 
 -20   2   7     3985.88     4198.04    125.13 o 
 -18   2   7      871.67      885.27     51.58 o 
 -16   2   7     6911.02     7205.10    205.79 o 
 -14   2   7      960.26     1003.37     56.14 o 
 -12   2   7     2611.77     2700.55     74.79 o 
 -10   2   7      937.27      930.23     87.25 o 
  -8   2   7     5882.12     5752.41    133.86 o 
  -6   2   7        0.58        9.46     12.07 o 
  -4   2   7     4749.49     4715.68    111.25 o 
  -2   2   7        2.83        7.63     20.71 o 
   0   2   7     3371.06     3432.19    104.53 o 
   2   2   7     1449.24     1533.78     54.36 o 
   4   2   7     6430.94     6616.39    191.61 o 
   6   2   7      111.75      117.13     49.47 o 
   8   2   7     6176.48     6822.05    283.09 o 
  10   2   7      554.59      526.28    105.40 o 
  12   2   7     4818.01     4909.34    169.51 o 
  14   2   7     2094.51     2212.84     68.20 o 
  16   2   7     2487.64     2381.13     76.14 o 
  18   2   7      614.32      491.24     52.86 o 
  20   2   7     3356.35     3355.10     95.62 o 
  22   2   7     8803.40     9221.86    212.91 o 
  24   2   7      162.74      111.72     21.59 o 
  26   2   7     1539.40     1719.03     72.39 o 
  28   2   7       89.55       81.40     25.23 o 
  30   2   7      324.54      321.74     37.48 o 
  32   2   7        1.26       16.97     14.18 o 
  34   2   7     1742.27     2054.34    197.89 o 
 -43   3   7     1449.61     1534.21    252.12 o 
 -41   3   7       54.22       29.89     22.80 o 
 -39   3   7     1161.87     1257.17    125.17 o 
 -37   3   7      369.26      333.49     59.47 o 
 -35   3   7      390.49      303.05     42.22 o 
 -33   3   7     1847.53     1739.98     87.40 o 
 -31   3   7      150.32      121.72     29.36 o 
 -29   3   7     1333.47     1246.55     45.27 o 
 -27   3   7     2202.38     2327.86     77.67 o 
 -25   3   7      552.57      415.07     51.43 o 
 -23   3   7       26.74       18.12      9.24 o 
 -21   3   7     2984.81     3205.36     97.30 o 
 -19   3   7      882.03      821.73     43.19 o 
 -17   3   7      341.94      452.07     46.22 o 
 -15   3   7     2494.23     2474.58     56.37 o 
 -13   3   7      269.16      272.39     46.10 o 
 -11   3   7      578.75      527.24     71.51 o 
  -9   3   7     6693.49     7157.75    280.32 o 
  -7   3   7       90.73      123.00     29.59 o 
  -5   3   7       17.74       49.26     27.55 o 
  -3   3   7      160.10      163.95     29.42 o 
  -1   3   7     4962.56     5357.16    206.40 o 
   1   3   7     1221.68     1339.39     64.05 o 
   3   3   7      980.76     1081.01    140.21 o 
   5   3   7     2781.25     3047.35    161.23 o 
   7   3   7       10.05        9.08     48.91 o 
   9   3   7       81.12      127.98     27.13 o 
  11   3   7      391.75      353.49     59.70 o 
  13   3   7       72.26       45.01     11.17 o 
  15   3   7     2620.04     2667.15     80.83 o 
  17   3   7       54.23       48.47     17.91 o 
  19   3   7       25.84       31.07     14.01 o 
  21   3   7     1535.11     1508.85     83.74 o 
  23   3   7      504.14      494.97     50.49 o 
  25   3   7      255.10      170.40     30.78 o 
  27   3   7     2169.09     2322.50    160.06 o 
  29   3   7      126.60      112.33     30.19 o 
  31   3   7       80.69       81.95     37.51 o 
 -38   4   7       42.98       17.51     19.14 o 
 -36   4   7      501.70      380.01     58.89 o 
 -34   4   7       27.82       -2.42     22.13 o 
 -32   4   7       99.96       61.43     21.55 o 
 -30   4   7      174.11      126.44     93.08 o 
 -28   4   7      152.77      158.16     28.19 o 
 -26   4   7      171.96      153.58     30.95 o 
 -24   4   7      150.54      115.56     28.94 o 
 -22   4   7      434.32      387.62     57.02 o 
 -20   4   7     1169.74     1217.72     56.20 o 
 -18   4   7      641.74      594.99     76.08 o 
 -16   4   7        4.23       21.39     39.35 o 
 -14   4   7     1038.35     1213.18     83.59 o 
 -12   4   7      468.38      405.73     54.39 o 
 -10   4   7      185.09      155.94     32.88 o 
  -8   4   7     1073.36     1203.08     55.47 o 
  -6   4   7        3.16       14.08     21.65 o 
  -4   4   7     1187.03     1119.99     56.28 o 
  -2   4   7     1524.96     1556.75     92.32 o 
   0   4   7     6252.72     6491.23    275.90 o 
   2   4   7     2084.79     2208.38    141.66 o 
   4   4   7       33.93       28.90     17.94 o 
   6   4   7      263.18      266.25     46.46 o 
   8   4   7       17.04       33.28     17.32 o 
  10   4   7        0.03      -20.47     20.47 o 
  12   4   7     1247.55     1167.19     79.20 o 
  14   4   7       11.09       33.32     17.75 o 
  16   4   7        2.12       29.06     18.62 o 
  18   4   7      395.78      388.64     65.48 o 
  20   4   7      567.69      428.86    108.81 o 
  22   4   7      373.57      276.24     41.78 o 
  24   4   7       32.97       62.97     19.60 o 
  26   4   7       54.01       60.10     35.78 o 
 -29   5   7      267.79      182.66     51.65 o 
 -27   5   7       98.73       87.61     37.24 o 
 -25   5   7      145.92      124.64     38.93 o 
 -23   5   7     1791.32     1882.38    137.96 o 
 -21   5   7        2.15       31.48     43.99 o 
 -19   5   7       75.70       43.18     27.05 o 
 -17   5   7      180.29      141.25     56.12 o 
 -15   5   7       92.30       47.41     24.62 o 
 -13   5   7      228.86      176.52     37.66 o 
 -11   5   7      844.65      912.39     74.74 o 
  -9   5   7      269.24      172.44     52.75 o 
  -7   5   7       58.29       73.88     47.24 o 
  -5   5   7      754.59      662.10    126.86 o 
  -3   5   7      380.74      274.29     52.74 o 
  -1   5   7      609.30      644.19    101.94 o 
   1   5   7       62.60       40.94     40.34 o 
   3   5   7      880.06      795.45    129.12 o 
   5   5   7      846.61      427.26    148.74 o 
   7   5   7     4074.84     4021.88    265.97 o 
   9   5   7      418.53      313.00     65.55 o 
  11   5   7      138.33       71.59     30.91 o 
  13   5   7        0.16        6.38     17.31 o 
  15   5   7        7.47       13.20     24.96 o 
  17   5   7     1259.77     1349.20    227.46 o 
 -14   6   7       56.45      146.11     39.83 o 
 -12   6   7     1516.75     1673.48    551.03 o 
 -10   6   7      255.21      275.83     87.48 o 
  -8   6   7      517.91      343.08    104.37 o 
  -6   6   7      895.22     1222.36    355.28 o 
  -4   6   7      244.06      262.38     79.04 o 
  -2   6   7      100.65       67.48     44.98 o 
   0   6   7      869.43      673.15    200.67 o 
   2   6   7       20.19      108.68     53.23 o 
 -46   0   8      190.59      169.35     47.55 o 
 -44   0   8      228.98      191.49     64.34 o 
 -42   0   8      268.49      165.65     54.31 o 
 -40   0   8     1932.62     2322.86    185.93 o 
 -38   0   8       57.95       40.68     24.43 o 
 -36   0   8       38.87       16.25     27.04 o 
 -34   0   8      115.23       55.92     20.22 o 
 -32   0   8     9448.37    10566.19    431.50 o 
 -30   0   8      114.97       80.04     20.44 o 
 -28   0   8     1753.35     1816.70     99.48 o 
 -26   0   8      505.85      398.88    103.07 o 
 -24   0   8      318.06      420.53     58.56 o 
 -22   0   8       78.62       55.25     26.99 o 
 -20   0   8       89.02       90.58     88.60 o 
 -18   0   8     2573.95     2418.15     87.68 o 
 -16   0   8      326.58      325.47     51.47 o 
 -14   0   8     6498.99     6367.71    252.61 o 
 -12   0   8     1821.44     2020.92    160.14 o 
 -10   0   8      599.82     1078.94    103.73 o 
  -8   0   8    27048.45    26285.03   1592.28 o 
  -6   0   8     1294.54     1426.09     45.58 o 
  -4   0   8     2937.10     2802.56    116.19 o 
  -2   0   8    11426.93    11410.30    239.33 o 
   0   0   8      388.96      436.85    110.03 o 
   2   0   8    11187.42    11783.98    345.69 o 
   4   0   8    15533.19    17023.25    777.85 o 
   6   0   8      911.18      991.69    168.59 o 
   8   0   8     6385.37     6206.98    368.91 o 
  10   0   8    19034.31    19172.94   3518.37 o 
  12   0   8     5761.57     5966.09    403.70 o 
  14   0   8       16.29       31.95     31.62 o 
  16   0   8     1189.47     1145.13    165.97 o 
  18   0   8     1035.33      939.13     59.56 o 
  20   0   8    10279.17    11156.72    593.78 o 
  22   0   8     1856.84     1862.36     61.35 o 
  24   0   8      122.25       73.31     22.90 o 
  26   0   8     1874.72     1951.80     99.83 o 
  28   0   8      224.24      161.76     32.97 o 
  30   0   8      315.33      250.82     78.52 o 
  32   0   8     2361.69     2502.03    250.60 o 
  34   0   8     1938.40     1732.68    306.97 o 
 -47   1   8       32.80       33.21     21.51 o 
 -45   1   8     1305.96     1368.68    103.81 o 
 -43   1   8     1044.56     1082.95     96.08 o 
 -41   1   8      640.44      523.18    102.57 o 
 -39   1   8        4.43      -12.00     25.08 o 
 -37   1   8      333.34      283.67     50.03 o 
 -35   1   8     1150.69     1123.71     78.99 o 
 -33   1   8     6864.16     7250.75    232.96 o 
 -31   1   8     3600.05     3745.90    112.96 o 
 -29   1   8       23.95       36.73     18.09 o 
 -27   1   8      105.08       65.37     18.70 o 
 -25   1   8     3395.05     3384.32    102.79 o 
 -23   1   8     2046.94     2069.83     78.08 o 
 -21   1   8    10277.96    10299.57    341.21 o 
 -19   1   8     2917.40     2813.14     83.80 o 
 -17   1   8     3017.32     3220.34     80.04 o 
 -15   1   8      618.21      674.50     63.22 o 
 -13   1   8       10.76        4.02     19.28 o 
 -11   1   8     1152.52     1125.86     68.71 o 
  -9   1   8    14038.68    13868.96    299.14 o 
  -7   1   8      153.89       95.27     19.17 o 
  -5   1   8      221.83      291.89     25.40 o 
  -3   1   8      178.84      120.15     14.70 o 
  -1   1   8    13633.45    14760.44    313.25 o 
   1   1   8       48.62       22.17     11.51 o 
   3   1   8    11542.71    11801.52    316.87 o 
   5   1   8       69.11       88.10     17.00 o 
   7   1   8     1056.41      964.43     54.12 o 
   9   1   8     1883.75     1868.48     72.75 o 
  11   1   8     2609.76     2729.51    119.68 o 
  13   1   8     2415.52     2359.44     61.24 o 
  15   1   8       39.69       22.72     15.97 o 
  17   1   8     1943.80     1871.26     54.76 o 
  19   1   8     1837.56     1884.49     53.86 o 
  21   1   8     3354.33     3724.20     79.79 o 
  23   1   8     3169.65     3284.59     51.88 o 
  25   1   8       11.06       31.69     13.46 o 
  27   1   8     1125.95     1168.90     53.53 o 
  29   1   8       66.11       48.53     22.51 o 
  31   1   8      165.89      120.82     28.07 o 
  33   1   8      686.05      645.86     69.92 o 
 -44   2   8      563.88      386.22     89.53 o 
 -42   2   8        1.60       10.12     21.43 o 
 -40   2   8      160.45      141.79     31.90 o 
 -38   2   8      674.61      637.47     70.36 o 
 -36   2   8      530.28      504.15     65.85 o 
 -34   2   8     1114.94     1257.01     71.66 o 
 -32   2   8     2326.43     2214.19    127.30 o 
 -30   2   8       28.65       38.88     12.37 o 
 -28   2   8       30.38       31.14      7.91 o 
 -26   2   8        2.56       16.56     16.92 o 
 -24   2   8      332.19      403.07     40.17 o 
 -22   2   8     1618.63     1666.70     42.19 o 
 -20   2   8     4109.36     4032.82    139.58 o 
 -18   2   8        3.75       -8.95     19.99 o 
 -16   2   8     3865.05     3811.12    111.30 o 
 -14   2   8      519.38      517.25     29.86 o 
 -12   2   8      334.09      323.17     31.44 o 
 -10   2   8     8837.59     9721.29    280.44 o 
  -8   2   8     2015.02     2123.15    173.26 o 
  -6   2   8     4869.93     5012.58    148.02 o 
  -4   2   8       89.81      116.39     14.61 o 
  -2   2   8     1294.07     1339.75     58.33 o 
   0   2   8      280.56      281.70     18.56 o 
   2   2   8       33.69       22.33     22.75 o 
   4   2   8     2351.85     2460.54     88.30 o 
   6   2   8     6326.79     6180.06    334.94 o 
   8   2   8     3877.13     3857.77    166.73 o 
  10   2   8      309.61      354.71     92.67 o 
  12   2   8       42.72      -41.92     41.92 o 
  14   2   8     1164.53     1208.64     55.32 o 
  16   2   8      738.80      748.02     36.84 o 
  18   2   8      799.40      794.86     74.70 o 
  20   2   8       71.73       85.53     22.40 o 
  22   2   8     2357.95     2436.43    107.38 o 
  24   2   8       40.70       35.39     16.31 o 
  26   2   8      793.80      771.76     66.20 o 
  28   2   8     2395.96     2591.55    176.35 o 
  30   2   8      103.39       91.18     17.26 o 
  32   2   8      112.72       96.59     17.38 o 
 -41   3   8     1340.13     1459.30    170.63 o 
 -39   3   8       25.23       39.73     21.19 o 
 -37   3   8      952.53     1045.34    105.64 o 
 -35   3   8     1065.05     1107.89    112.10 o 
 -33   3   8       25.59        7.85      9.49 o 
 -31   3   8       67.84       79.79     27.31 o 
 -29   3   8      696.07      696.71     51.18 o 
 -27   3   8       52.38       55.59     17.84 o 
 -25   3   8      954.38     1175.96     53.72 o 
 -23   3   8      621.08      607.47     57.32 o 
 -21   3   8      412.42      319.62     41.21 o 
 -19   3   8     2593.41     2770.62     89.11 o 
 -17   3   8     8250.13     8628.09    246.72 o 
 -15   3   8      872.20      853.01     52.52 o 
 -13   3   8      408.88      382.84     41.70 o 
 -11   3   8     5683.09     5986.33    145.97 o 
  -9   3   8     3689.04     3716.42     96.09 o 
  -7   3   8      159.72      197.81     29.30 o 
  -5   3   8     9197.79     9496.72    256.51 o 
  -3   3   8     1012.08     1032.03     68.22 o 
  -1   3   8       12.78       12.01     20.38 o 
   1   3   8     1501.59     1546.97     56.06 o 
   3   3   8     1033.66     1063.60     79.73 o 
   5   3   8     9212.17     9755.73    407.29 o 
   7   3   8     8676.86     8755.72    364.74 o 
   9   3   8       22.35        2.27     93.18 o 
  11   3   8     1627.83     1561.10    108.89 o 
  13   3   8     3740.21     3672.23    140.53 o 
  15   3   8        0.00        5.08     10.40 o 
  17   3   8     1443.67     1560.12    119.33 o 
  19   3   8     1666.59     1707.39     79.08 o 
  21   3   8      186.58      119.43     20.02 o 
  23   3   8      535.03      533.70     42.80 o 
  25   3   8      596.61      582.03     51.75 o 
  27   3   8       10.31       11.07     10.97 o 
 -36   4   8     1022.02     1098.89    140.34 o 
 -34   4   8      846.50      718.99     78.92 o 
 -32   4   8       43.56       12.12     20.28 o 
 -30   4   8     2707.74     2977.51    188.37 o 
 -28   4   8      606.61      624.17     52.52 o 
 -26   4   8     1217.35     1229.03     71.57 o 
 -24   4   8     3411.42     3590.95    170.03 o 
 -22   4   8       10.00       15.46     11.85 o 
 -20   4   8       98.23       77.22     25.15 o 
 -18   4   8     1951.88     2313.57     83.59 o 
 -16   4   8     1405.63     1467.49     59.24 o 
 -14   4   8      361.84      298.39     46.96 o 
 -12   4   8     2764.50     2761.00    100.65 o 
 -10   4   8        0.09       41.46     59.65 o 
  -8   4   8     1730.12     1993.17     86.02 o 
  -6   4   8      180.92      229.79     32.65 o 
  -4   4   8     5067.48     5469.86    220.96 o 
  -2   4   8     4260.37     4562.88    188.51 o 
   0   4   8      183.79      111.12     53.76 o 
   2   4   8      411.91      455.66    113.36 o 
   4   4   8      588.37      636.80     55.39 o 
   6   4   8     4067.13     4283.83     94.15 o 
   8   4   8       38.34       19.51     26.42 o 
  10   4   8      765.09      562.87     79.33 o 
  12   4   8     1261.59     1310.45    105.47 o 
  14   4   8      491.14      415.86     51.90 o 
  16   4   8      793.24      893.65    119.83 o 
  18   4   8     1377.84     1496.47    154.14 o 
  20   4   8      186.59       89.40     40.45 o 
  22   4   8        9.09       20.16     32.87 o 
 -29   5   8      858.32      883.18    142.73 o 
 -27   5   8        1.99       -8.51     20.94 o 
 -25   5   8      229.05      190.76     31.40 o 
 -23   5   8      226.85      177.41     33.73 o 
 -21   5   8      148.09      112.63     20.23 o 
 -19   5   8      269.71      251.89     68.85 o 
 -17   5   8     1417.68     1578.95    107.37 o 
 -15   5   8        3.21        9.99     47.23 o 
 -13   5   8        2.89      -45.75     45.75 o 
 -11   5   8      276.78      201.12     61.09 o 
  -9   5   8      173.76       77.00     77.70 o 
  -7   5   8     1207.33     1217.97    307.41 o 
  -5   5   8      662.01      697.62    137.64 o 
  -3   5   8      408.27      401.87     92.33 o 
  -1   5   8        9.55       87.46     45.03 o 
   1   5   8       29.69       39.38     42.93 o 
   3   5   8      158.54      151.05     42.09 o 
   5   5   8     4256.82     4538.12    379.90 o 
   7   5   8      575.20      668.98    105.32 o 
   9   5   8      126.78       82.01     43.22 o 
  11   5   8      139.06      144.49     31.63 o 
  13   5   8       19.40       23.46     45.75 o 
  15   5   8       30.82       33.15     19.41 o 
 -45   1   9      950.43      952.00    108.56 o 
 -43   1   9       42.68       42.28     23.21 o 
 -41   1   9      321.33      308.17     59.28 o 
 -39   1   9      245.61      188.27     38.66 o 
 -37   1   9      489.85      481.18     81.03 o 
 -35   1   9      251.11      220.68     43.37 o 
 -33   1   9      369.34      297.36     52.10 o 
 -31   1   9       72.05       49.17     14.65 o 
 -29   1   9      896.50      811.03     38.28 o 
 -27   1   9      137.22      126.33     43.36 o 
 -25   1   9      527.77      457.95     49.18 o 
 -23   1   9       63.06       86.88     17.42 o 
 -21   1   9     1765.39     1783.66     71.53 o 
 -19   1   9       57.46       88.59     15.49 o 
 -17   1   9      679.18      714.06     62.80 o 
 -15   1   9      528.31      536.40     44.16 o 
 -13   1   9      229.79      280.12     30.57 o 
 -11   1   9     4325.43     4565.98    109.57 o 
  -9   1   9      283.83      264.34     50.46 o 
  -7   1   9     1577.30     1555.71     61.02 o 
  -5   1   9     1355.65     1481.21     55.17 o 
  -3   1   9     4385.31     4626.18    199.38 o 
  -1   1   9       42.19       41.97     28.55 o 
   1   1   9     3815.84     3670.06    128.97 o 
   3   1   9     2150.30     1908.40     72.65 o 
   5   1   9       59.52       30.71     12.22 o 
   7   1   9      172.01      112.53     37.76 o 
   9   1   9       27.98       49.25     32.03 o 
  11   1   9     1761.70     1611.71     86.83 o 
  13   1   9        8.31       57.67     40.24 o 
  15   1   9       38.93       25.46     21.71 o 
  17   1   9     8187.94     8526.09    214.00 o 
  19   1   9     3898.55     4062.01    150.60 o 
  21   1   9       37.56       43.63     11.98 o 
  23   1   9      452.06      434.24     49.34 o 
  25   1   9        3.81       23.08     12.30 o 
  27   1   9     1007.24     1026.32     57.38 o 
  29   1   9      119.49      115.55     21.15 o 
  31   1   9      546.01      532.36     81.20 o 
 -44   2   9      644.27      699.11     90.65 o 
 -42   2   9      521.26      387.32     70.40 o 
 -40   2   9        1.38       30.62     18.20 o 
 -38   2   9     1182.60     1277.77     78.80 o 
 -36   2   9        8.52      -13.63     13.63 o 
 -34   2   9     1839.49     2028.77    114.92 o 
 -32   2   9       65.71       76.11     23.43 o 
 -30   2   9     1045.47      999.40     60.74 o 
 -28   2   9      102.53       62.07     17.30 o 
 -26   2   9     2295.82     2404.11     76.41 o 
 -24   2   9       10.12        8.77     21.30 o 
 -22   2   9       75.95       57.68     21.34 o 
 -20   2   9     5700.14     5874.59    125.87 o 
 -18   2   9     7784.48     7998.88    159.17 o 
 -16   2   9      167.68      180.78     28.23 o 
 -14   2   9    11324.57    11548.62    377.20 o 
 -12   2   9       72.87       66.70     15.85 o 
 -10   2   9     4079.31     4314.03    151.41 o 
  -8   2   9      788.74      812.19    103.94 o 
  -6   2   9     4969.48     4995.10    202.82 o 
  -4   2   9    10195.66    10205.42    331.53 o 
  -2   2   9     6146.55     5919.02    194.78 o 
   0   2   9      188.62      154.83     31.15 o 
   2   2   9      507.15      410.71    107.33 o 
   4   2   9      937.84      908.13     64.93 o 
   6   2   9       37.89       28.11     31.99 o 
   8   2   9     5447.00     5615.15    239.50 o 
  10   2   9     3901.57     3965.43    193.21 o 
  12   2   9      571.99      464.76     85.49 o 
  14   2   9      508.89      643.97     68.30 o 
  16   2   9      107.10      114.31     30.38 o 
  18   2   9      212.83      222.22     33.99 o 
  20   2   9     2803.81     2938.17    132.43 o 
  22   2   9     1316.35     1378.82     65.32 o 
  24   2   9     1831.85     1759.50    100.06 o 
  26   2   9      621.54      538.94     59.99 o 
  28   2   9       58.38       22.30     22.29 o 
 -41   3   9      376.65      311.36     69.59 o 
 -39   3   9      801.42      951.25    107.03 o 
 -37   3   9      550.25      479.63     70.72 o 
 -35   3   9       94.32       51.67     28.91 o 
 -33   3   9      849.22      836.77     72.31 o 
 -31   3   9      174.62      153.60     29.50 o 
 -29   3   9      261.66      262.65     38.59 o 
 -27   3   9      245.35      242.62     30.82 o 
 -25   3   9     1179.05     1224.29     58.41 o 
 -23   3   9      651.38      598.87     54.23 o 
 -21   3   9     1145.83     1193.75     42.92 o 
 -19   3   9      118.20      102.63     24.43 o 
 -17   3   9      136.09      135.14     46.07 o 
 -15   3   9        1.04       17.24     14.27 o 
 -13   3   9     5842.06     6227.12    205.50 o 
 -11   3   9     3804.00     4071.97    148.81 o 
  -9   3   9      403.50      423.34     42.52 o 
  -7   3   9      438.55      492.81     27.84 o 
  -5   3   9     4133.74     4752.59    182.85 o 
  -3   3   9       62.50       88.80     25.67 o 
  -1   3   9      538.16      491.60     33.24 o 
   1   3   9     2114.46     2288.58    120.13 o 
   3   3   9      185.98      179.72     37.32 o 
   5   3   9     1276.19     1289.92     98.89 o 
   7   3   9      163.98      106.78     41.05 o 
   9   3   9      154.89      179.79     68.86 o 
  11   3   9     1679.53     1606.81    136.25 o 
  13   3   9      873.12      853.14     90.37 o 
  15   3   9       83.18       73.79     23.89 o 
  17   3   9        5.70       31.59     22.33 o 
  19   3   9       10.33        7.71     10.48 o 
  21   3   9      307.80      342.05     26.97 o 
  23   3   9        4.22        0.74     15.98 o 
  25   3   9      257.96      194.37     30.58 o 
 -36   4   9      192.53      204.38     36.95 o 
 -34   4   9       12.58        8.14     18.91 o 
 -32   4   9     1162.54     1038.90     96.07 o 
 -30   4   9      538.66      340.96     57.02 o 
 -28   4   9      371.33      424.30     62.11 o 
 -26   4   9      280.94      223.38     39.11 o 
 -24   4   9      266.92      187.76     44.96 o 
 -22   4   9        2.79       11.84     16.18 o 
 -20   4   9      212.35      106.33     33.16 o 
 -18   4   9      775.63      776.55     79.14 o 
 -16   4   9     1266.03     1255.89     45.67 o 
 -14   4   9      194.46      192.10     38.18 o 
 -12   4   9        0.42       13.34     32.38 o 
 -10   4   9      612.09      644.13     57.44 o 
  -8   4   9     1380.12     1528.00    117.88 o 
  -6   4   9      155.75       82.66     45.53 o 
  -4   4   9      998.22      974.25    172.45 o 
  -2   4   9        5.30        5.07     87.62 o 
   0   4   9       34.93       12.48     56.32 o 
   2   4   9     3775.10     3823.63    344.32 o 
   4   4   9      763.37      704.74    161.86 o 
   6   4   9      450.05      443.03     62.70 o 
   8   4   9      364.40      414.13     50.81 o 
  10   4   9      323.72      302.99     53.87 o 
  12   4   9      520.21      534.45    124.93 o 
  14   4   9      536.20      432.06     82.99 o 
  16   4   9      300.78      283.08     46.52 o 
  18   4   9        0.15       18.03     20.99 o 
  20   4   9      551.12      553.87     76.43 o 
 -27   5   9      432.63      297.00     82.21 o 
 -25   5   9       21.80       25.21     16.22 o 
 -23   5   9       89.05       43.98     34.07 o 
 -21   5   9      268.99      251.09     48.08 o 
 -19   5   9      973.17      917.80    105.84 o 
 -17   5   9      134.89      171.51     45.89 o 
 -15   5   9       47.91      -13.18     43.95 o 
 -13   5   9        2.11      -46.04     46.04 o 
 -11   5   9     1135.52     1223.90    173.01 o 
  -9   5   9       10.72       49.25     48.74 o 
  -7   5   9     1723.42     1597.27    241.87 o 
  -5   5   9      494.11      411.66    110.76 o 
  -3   5   9      109.58       13.44     51.63 o 
  -1   5   9      720.48      566.99    196.41 o 
   1   5   9      425.77      307.25     95.69 o 
   3   5   9      239.83      182.67     49.30 o 
   5   5   9      407.73      292.36     99.09 o 
   7   5   9      260.01      178.34     40.43 o 
   9   5   9       64.49       19.21     35.04 o 
  11   5   9      953.93     1197.60    194.27 o 
 -46   0  10       14.66       -9.05     25.41 o 
 -44   0  10      258.76      167.50     36.86 o 
 -42   0  10     2748.52     3130.37    355.72 o 
 -40   0  10     3733.54     3991.10    349.94 o 
 -38   0  10      179.66      117.23     35.66 o 
 -36   0  10      644.82      599.12    107.74 o 
 -34   0  10      544.77      558.07     94.06 o 
 -32   0  10     1406.79     1303.78    100.87 o 
 -30   0  10     3081.91     3274.53    133.01 o 
 -28   0  10    12297.46    13026.40    742.14 o 
 -26   0  10     7638.44     7845.46    346.89 o 
 -24   0  10      139.03       93.55     43.89 o 
 -22   0  10      632.16      639.73     50.21 o 
 -20   0  10      628.39      629.29    103.27 o 
 -18   0  10     2718.11     2818.88    143.85 o 
 -16   0  10     4718.00     4655.15    198.64 o 
 -14   0  10     4269.76     4615.47    204.69 o 
 -12   0  10     2062.64     2060.91     91.89 o 
 -10   0  10     4297.61     4161.00    258.83 o 
  -8   0  10     1882.59     1794.88     89.75 o 
  -6   0  10       78.16       34.37     27.70 o 
  -4   0  10     8623.86     8528.96    342.29 o 
  -2   0  10      585.10      485.16    135.33 o 
   0   0  10       73.38       43.18     65.21 o 
   2   0  10     5339.66     5429.13    367.39 o 
   4   0  10     1051.45      899.66    249.61 o 
   6   0  10      288.01      559.53    158.78 o 
   8   0  10    20006.70    23495.33   4233.19 o 
  10   0  10     4459.57     4431.87    261.83 o 
  12   0  10      164.04       85.39     53.98 o 
  14   0  10    16112.33    17145.71   7222.01 o 
  16   0  10       31.84       15.05     26.17 o 
  18   0  10      496.26      553.41     57.22 o 
  20   0  10     1576.42     1690.96     84.06 o 
  22   0  10      125.89      161.92     52.28 o 
  24   0  10      337.79      289.85     70.54 o 
  26   0  10      814.01      851.77    109.97 o 
  28   0  10      241.60      197.81     63.96 o 
 -45   1  10        2.22       10.45     16.02 o 
 -43   1  10      121.12       77.44     42.69 o 
 -41   1  10      258.42      210.56     54.46 o 
 -39   1  10      744.79      732.81     56.39 o 
 -37   1  10      962.82      973.61     62.15 o 
 -35   1  10     2317.81     2366.33    112.02 o 
 -33   1  10      314.45      203.02     44.51 o 
 -31   1  10        8.57        8.13      8.14 o 
 -29   1  10      190.74      155.70     24.20 o 
 -27   1  10     4805.56     4819.27    143.73 o 
 -25   1  10     2532.76     2550.37     77.23 o 
 -23   1  10     1895.17     1848.73     65.98 o 
 -21   1  10     1077.27     1046.40     38.96 o 
 -19   1  10       66.56       32.94     22.49 o 
 -17   1  10     6439.05     6528.63    221.29 o 
 -15   1  10     7401.76     7732.53    253.84 o 
 -13   1  10      647.58      655.30     69.74 o 
 -11   1  10      199.82      180.03     24.62 o 
  -9   1  10     1009.52      923.40     39.92 o 
  -7   1  10        7.79       35.16     34.01 o 
  -5   1  10     3898.58     4067.07    162.09 o 
  -3   1  10     6718.39     6897.47    261.83 o 
  -1   1  10     3151.18     2809.53    145.96 o 
   1   1  10      704.54      943.12    124.78 o 
   3   1  10     2969.68     3271.22    120.35 o 
   5   1  10      377.69      406.50     68.54 o 
   7   1  10     5353.54     5371.98    224.61 o 
   9   1  10      978.32     1144.38     80.36 o 
  11   1  10      971.12     1039.39    103.98 o 
  13   1  10      281.09      267.07     50.45 o 
  15   1  10     5157.66     5679.71    212.23 o 
  17   1  10      422.11      353.95     56.08 o 
  19   1  10      768.30      695.49    142.57 o 
  21   1  10        9.98        0.39     21.14 o 
  23   1  10      748.82      697.20     64.93 o 
  25   1  10      509.01      540.74     54.34 o 
  27   1  10     1766.64     1988.82     94.09 o 
 -44   2  10      956.45     1031.39    185.71 o 
 -42   2  10       14.59       12.06     14.41 o 
 -40   2  10     1500.14     1646.68    162.67 o 
 -38   2  10      336.06      298.53     50.24 o 
 -36   2  10       88.74       60.32     32.05 o 
 -34   2  10       59.34       42.47     16.91 o 
 -32   2  10       19.01       39.53     18.09 o 
 -30   2  10      440.23      440.25     45.68 o 
 -28   2  10     2240.40     2122.56     71.48 o 
 -26   2  10     1659.28     1677.61     61.17 o 
 -24   2  10     1674.17     1635.73     60.22 o 
 -22   2  10        8.17       -1.78     26.35 o 
 -20   2  10     1239.21     1352.35     54.74 o 
 -18   2  10       58.74       70.24     24.68 o 
 -16   2  10     4360.10     4868.80    141.43 o 
 -14   2  10     2415.22     2404.99    123.29 o 
 -12   2  10     4439.55     4638.76    125.29 o 
 -10   2  10     2240.37     2292.81     70.03 o 
  -8   2  10      903.07      926.38     37.67 o 
  -6   2  10      234.36      206.67     31.36 o 
  -4   2  10     4015.98     4082.36     84.93 o 
  -2   2  10     7502.50     7568.71    255.04 o 
   0   2  10     1562.55     1316.71    124.88 o 
   2   2  10       69.08       12.54     43.62 o 
   4   2  10        0.06       36.93     45.09 o 
   6   2  10      161.30       89.67     43.73 o 
   8   2  10      938.32      706.25     90.82 o 
  10   2  10     1590.52     1615.33    226.65 o 
  12   2  10     2629.08     2689.20    114.76 o 
  14   2  10     2326.69     2406.42     79.30 o 
  16   2  10     1455.05     1523.82     92.23 o 
  18   2  10        6.04       10.01     11.07 o 
  20   2  10     1167.63     1038.32     61.79 o 
  22   2  10      417.63      288.37     41.26 o 
  24   2  10      376.22      351.20     50.24 o 
  26   2  10      136.75      119.43     19.39 o 
 -39   3  10       29.38       19.30     17.11 o 
 -37   3  10        0.04        1.66     14.86 o 
 -35   3  10      530.31      587.92     64.65 o 
 -33   3  10        0.21        5.08     28.60 o 
 -31   3  10     1837.65     1916.43    114.89 o 
 -29   3  10     3539.67     3575.70    162.19 o 
 -27   3  10      151.08      131.90     35.75 o 
 -25   3  10      333.69      389.03     47.00 o 
 -23   3  10     2027.33     2263.48     68.19 o 
 -21   3  10       52.65       28.14     13.00 o 
 -19   3  10     7486.59     7989.25    220.17 o 
 -17   3  10      202.44      229.86     37.64 o 
 -15   3  10      109.08       99.74     30.76 o 
 -13   3  10     2774.77     3281.41    125.73 o 
 -11   3  10     1854.05     1949.56     84.96 o 
  -9   3  10        6.10        7.27     40.85 o 
  -7   3  10     4619.96     4877.22    168.84 o 
  -5   3  10      199.14      160.70     29.38 o 
  -3   3  10        0.19       23.07     56.05 o 
  -1   3  10     2878.60     2902.52    127.59 o 
   1   3  10     2823.23     3018.73    138.19 o 
   3   3  10      428.61      396.93     89.81 o 
   5   3  10     2065.27     2275.01    189.20 o 
   7   3  10      508.39      341.94     78.90 o 
   9   3  10      600.27      605.54    143.17 o 
  11   3  10     1632.73     1801.24    141.72 o 
  13   3  10     1408.55     1465.57     99.07 o 
  15   3  10      154.91       71.53     24.29 o 
  17   3  10      209.87      179.72     29.97 o 
  19   3  10       40.16       14.72     20.13 o 
  21   3  10      426.48      442.10     45.14 o 
  23   3  10     1070.98     1445.95    109.08 o 
 -34   4  10      583.21      462.61     82.55 o 
 -32   4  10        0.34        0.45     22.64 o 
 -30   4  10      954.08     1002.17     99.81 o 
 -28   4  10       77.74       21.56     38.23 o 
 -26   4  10      187.75      138.25     38.07 o 
 -24   4  10     2345.59     2595.50    148.49 o 
 -22   4  10     1186.89     1217.60    106.45 o 
 -20   4  10     2495.69     2708.77    129.94 o 
 -18   4  10      706.91      645.57    137.82 o 
 -16   4  10      792.54      637.13    122.94 o 
 -14   4  10     1895.25     2245.90    130.95 o 
 -12   4  10     1643.13     1543.47    136.69 o 
 -10   4  10      416.77      428.27     85.11 o 
  -8   4  10      300.58      384.13    122.03 o 
  -6   4  10       10.39      -28.34     53.58 o 
  -4   4  10       33.60       64.76     36.20 o 
  -2   4  10      602.23      685.91    150.55 o 
   0   4  10     4572.21     5158.17    309.84 o 
   2   4  10       46.27       51.32    139.91 o 
   4   4  10      833.93      680.24    127.94 o 
   6   4  10       58.76       13.05     33.88 o 
   8   4  10      721.64      717.63     64.43 o 
  10   4  10     1412.36     1611.73    221.87 o 
  12   4  10     2245.59     2425.56    190.34 o 
  14   4  10       14.49       -2.41     15.91 o 
  16   4  10        0.11        5.95     15.73 o 
 -23   5  10     1555.96     1875.84    300.76 o 
 -21   5  10      845.71      690.57    159.68 o 
 -19   5  10      360.38      323.95     97.65 o 
 -17   5  10       69.51       55.19     43.92 o 
 -15   5  10       69.21       50.25     94.49 o 
 -13   5  10      346.54      314.77     93.98 o 
 -11   5  10        2.54       73.04     39.34 o 
  -9   5  10      124.30      113.77     37.93 o 
  -7   5  10       84.45       90.43     52.24 o 
  -5   5  10        1.19       10.86     29.01 o 
  -3   5  10      202.43      144.35     49.09 o 
  -1   5  10      246.70      278.02     80.04 o 
   1   5  10     1116.92     1189.64    128.03 o 
   3   5  10       88.51      124.08     41.27 o 
   5   5  10       10.42       38.22     75.73 o 
   7   5  10       80.46      114.02     33.79 o 
 -43   1  11      157.25      177.19     31.21 o 
 -41   1  11      144.43      433.50    235.27 o 
 -39   1  11     1776.37     1983.85    161.63 o 
 -37   1  11      364.70      355.97     68.20 o 
 -35   1  11      496.56      399.11     58.82 o 
 -33   1  11     1033.15      962.15     67.91 o 
 -31   1  11       21.89       12.80     12.70 o 
 -29   1  11      640.12      644.48     48.87 o 
 -27   1  11      773.43      712.84     60.44 o 
 -25   1  11      669.95      661.35     35.68 o 
 -23   1  11     2035.55     2185.54     86.11 o 
 -21   1  11     4669.51     4839.73    140.05 o 
 -19   1  11        6.72       20.80     19.39 o 
 -17   1  11        0.41       10.31     37.95 o 
 -15   1  11      131.05      115.80     19.16 o 
 -13   1  11      633.96      656.63     44.79 o 
 -11   1  11     2841.45     2868.26     83.77 o 
  -9   1  11     5809.83     5685.52    174.91 o 
  -7   1  11     1165.81     1146.57     54.44 o 
  -5   1  11     2046.20     2002.45     69.08 o 
  -3   1  11        0.23       12.75     24.08 o 
  -1   1  11     3140.48     3216.19    148.51 o 
   1   1  11     3405.91     3185.92    142.29 o 
   3   1  11     4007.74     3836.03    174.42 o 
   5   1  11     3691.59     3772.33    167.50 o 
   7   1  11      778.82      680.66     89.95 o 
   9   1  11       75.63       51.61     35.50 o 
  11   1  11       51.10       56.67     36.10 o 
  13   1  11     1574.93     1554.82     68.38 o 
  15   1  11       30.82        1.56     63.58 o 
  17   1  11       42.44       44.89     24.36 o 
  19   1  11      444.12      371.50     54.31 o 
  21   1  11      210.31      146.45     24.57 o 
  23   1  11        3.74       13.16     14.67 o 
  25   1  11      464.67      362.82     50.30 o 
 -42   2  11      405.49      293.24     63.23 o 
 -40   2  11     2527.13     2868.37    203.55 o 
 -38   2  11      587.93      513.62     63.88 o 
 -36   2  11      196.45      179.88     36.27 o 
 -34   2  11       36.87        1.95     15.34 o 
 -32   2  11     1059.88     1084.30    103.95 o 
 -30   2  11      673.40      562.66     63.94 o 
 -28   2  11     4730.94     5073.36     83.25 o 
 -26   2  11      103.93       82.32     29.81 o 
 -24   2  11     1115.06     1170.54     77.85 o 
 -22   2  11       98.18      130.53     20.71 o 
 -20   2  11      666.65      654.41     40.57 o 
 -18   2  11       16.34        2.11      9.59 o 
 -16   2  11     7792.14     8402.73    246.89 o 
 -14   2  11      336.37      319.19     37.64 o 
 -12   2  11     1454.48     1389.20     60.07 o 
 -10   2  11       15.17       30.00     37.09 o 
  -8   2  11     2259.96     2467.65     91.66 o 
  -6   2  11     2328.56     2371.84     96.29 o 
  -4   2  11     3095.54     2997.44    120.25 o 
  -2   2  11     9747.90     9707.51    327.03 o 
   0   2  11      344.34      210.30     57.06 o 
   2   2  11      330.44      282.91     98.04 o 
   4   2  11       57.70       88.49     46.53 o 
   6   2  11      473.46      469.88     80.02 o 
   8   2  11      302.50      317.29     65.34 o 
  10   2  11      507.05      373.18     92.95 o 
  12   2  11        0.32      -49.81    119.19 o 
  14   2  11      419.02      386.49     70.43 o 
  16   2  11      152.66      170.70     36.19 o 
  18   2  11       30.25       34.52     17.09 o 
  20   2  11        7.17       -4.97     11.40 o 
  22   2  11      553.82      479.99     54.67 o 
  24   2  11        1.88       19.70     12.84 o 
 -37   3  11      279.79      193.65     32.42 o 
 -35   3  11      139.24      127.87     28.28 o 
 -33   3  11      984.00     1128.54     89.99 o 
 -31   3  11        0.03        9.31      9.75 o 
 -29   3  11      100.81      131.48     26.78 o 
 -27   3  11      266.00      236.45     36.06 o 
 -25   3  11      262.93      303.48     40.14 o 
 -23   3  11     1619.64     1921.37    123.31 o 
 -21   3  11      969.37      987.92     49.92 o 
 -19   3  11      119.19       79.75     22.51 o 
 -17   3  11      478.68      455.82     72.76 o 
 -15   3  11     1051.32     1040.73     87.41 o 
 -13   3  11       61.80       50.51     20.70 o 
 -11   3  11      489.38      434.85     47.29 o 
  -9   3  11     6962.35     7721.33    236.79 o 
  -7   3  11        7.69       26.15     11.49 o 
  -5   3  11       29.64       -5.91     48.05 o 
  -3   3  11       19.66      139.27     81.95 o 
  -1   3  11      697.40      507.90    101.37 o 
   1   3  11     2613.99     3106.90    102.39 o 
   3   3  11     1556.61     1608.82    146.73 o 
   5   3  11      486.37      321.08    102.12 o 
   7   3  11      592.70      359.03     85.69 o 
   9   3  11      115.08      117.93     42.30 o 
  11   3  11      124.75       45.03     38.05 o 
  13   3  11       15.82      -21.20     34.69 o 
  15   3  11     1680.72     1679.08    126.32 o 
  17   3  11        0.81       14.29     22.08 o 
  19   3  11       16.33       43.70     15.99 o 
 -32   4  11       22.93       17.80     17.47 o 
 -30   4  11      149.31       88.95     32.40 o 
 -28   4  11        2.07       33.14     28.60 o 
 -26   4  11       62.02       57.67     23.19 o 
 -24   4  11     2511.39     2940.89    197.52 o 
 -22   4  11        4.40       34.57     26.94 o 
 -20   4  11       53.60        9.23     20.66 o 
 -18   4  11        2.71       45.67     64.84 o 
 -16   4  11        4.31       -1.70     39.39 o 
 -14   4  11       19.06       27.87     25.63 o 
 -12   4  11      719.73      613.29    119.19 o 
 -10   4  11      155.76      159.10     54.31 o 
  -8   4  11       99.60      110.11     38.02 o 
  -6   4  11       32.01       41.98     61.05 o 
  -4   4  11      142.52      125.96     36.69 o 
  -2   4  11       54.36       63.52     40.60 o 
   0   4  11      118.70      104.83     58.82 o 
   2   4  11      896.71      734.62    192.13 o 
   4   4  11       97.75       72.44     49.82 o 
   6   4  11      188.11      106.91     29.76 o 
   8   4  11      539.30      467.44     63.75 o 
  10   4  11       17.09       -9.39     19.10 o 
  12   4  11      454.48      465.55     95.52 o 
  14   4  11       19.92        9.96     20.12 o 
 -19   5  11      409.53      199.93     81.51 o 
 -17   5  11      309.62      253.91     61.15 o 
 -15   5  11      751.36      414.67    131.02 o 
 -13   5  11     1336.25     1053.20    242.40 o 
 -11   5  11      210.57      149.98     68.27 o 
  -9   5  11      279.95      252.90     51.63 o 
  -7   5  11      154.69       83.44     42.56 o 
  -5   5  11      157.28       85.21     37.34 o 
  -3   5  11      289.90      248.03     95.85 o 
  -1   5  11     1665.98     1675.35    390.78 o 
   1   5  11       40.56       63.86     55.56 o 
 -42   0  12     1115.53     1202.38    144.71 o 
 -40   0  12      231.20      208.50     80.91 o 
 -38   0  12      206.06      114.07     34.46 o 
 -36   0  12     2213.77     2100.94    178.08 o 
 -34   0  12        5.42       25.94     19.57 o 
 -32   0  12     5038.88     5644.09    320.13 o 
 -30   0  12     1281.82     1250.30     55.18 o 
 -28   0  12     1824.50     1818.78     88.96 o 
 -26   0  12      153.40       53.16     44.16 o 
 -24   0  12     2054.65     2131.28    205.45 o 
 -22   0  12     6277.62     6614.72    316.02 o 
 -20   0  12      188.15      173.33     37.33 o 
 -18   0  12     8643.60     9269.62    382.26 o 
 -16   0  12      945.27      928.98    123.59 o 
 -14   0  12     1797.06     1697.75    111.03 o 
 -12   0  12     5462.29     4558.71    322.19 o 
 -10   0  12     7372.64     8298.43    722.12 o 
  -8   0  12        8.97        7.30     23.66 o 
  -6   0  12     1114.34     1199.41     91.71 o 
  -4   0  12     2405.22     2639.21    174.37 o 
  -2   0  12      308.06      252.45    121.70 o 
   0   0  12      992.35      873.38    174.81 o 
   2   0  12     2969.77     3517.49    223.22 o 
   4   0  12      151.28      129.01     72.84 o 
   6   0  12      942.86     1102.05    318.31 o 
   8   0  12      535.64      501.08    145.47 o 
  10   0  12     3202.46     3226.01    181.13 o 
  12   0  12     4557.20     4453.90    396.50 o 
  14   0  12      595.78      687.56    193.67 o 
  16   0  12       24.70       23.34     45.36 o 
  18   0  12      293.44      227.87     45.87 o 
  20   0  12     4105.50     4537.18    599.22 o 
  22   0  12      919.16      796.69    158.45 o 
 -43   1  12      322.66      196.34     50.04 o 
 -41   1  12       11.19       10.86     13.47 o 
 -39   1  12      291.64      279.53     46.68 o 
 -37   1  12        2.86       10.44     12.25 o 
 -35   1  12      970.33      975.47     63.90 o 
 -33   1  12     5899.03     6377.33    289.21 o 
 -31   1  12       66.81       50.07     17.72 o 
 -29   1  12      571.14      553.01     54.33 o 
 -27   1  12     2680.82     2674.51     75.38 o 
 -25   1  12      668.92      585.49     43.09 o 
 -23   1  12     1537.45     1647.58     63.36 o 
 -21   1  12     3699.55     3974.16    144.08 o 
 -19   1  12      123.11      112.59     18.18 o 
 -17   1  12      429.99      338.77     51.29 o 
 -15   1  12     1126.88     1170.03     56.30 o 
 -13   1  12        2.86       -7.92     20.35 o 
 -11   1  12    11926.29    11972.50    593.15 o 
  -9   1  12     3997.40     3847.43    222.99 o 
  -7   1  12       92.93      128.67     25.13 o 
  -5   1  12      511.12      396.35     56.26 o 
  -3   1  12        1.14       44.44    109.70 o 
  -1   1  12       13.67       -9.40    142.75 o 
   1   1  12      653.22      802.27    134.44 o 
   3   1  12     5076.80     5232.88    219.88 o 
   5   1  12      526.59      411.10    102.21 o 
   7   1  12     1616.22     1714.65    219.84 o 
   9   1  12      599.71      544.34     99.53 o 
  11   1  12      516.57      523.62    107.47 o 
  13   1  12     2507.64     2509.16    172.07 o 
  15   1  12      833.75      677.83    131.10 o 
  17   1  12       55.23       50.78     27.59 o 
  19   1  12      833.68      965.27     81.96 o 
  21   1  12      366.31      379.26     49.32 o 
 -40   2  12      351.52      246.87     48.18 o 
 -38   2  12      233.03      173.96     29.08 o 
 -36   2  12      301.41      237.60     41.78 o 
 -34   2  12      638.71      680.22    112.33 o 
 -32   2  12       42.89       36.96     18.39 o 
 -30   2  12      105.10      123.65     18.25 o 
 -28   2  12      516.43      563.23     73.93 o 
 -26   2  12      344.06      313.92     41.81 o 
 -24   2  12     1210.01     1315.28     83.94 o 
 -22   2  12      209.05      213.25     27.18 o 
 -20   2  12     2319.83     2404.07     74.65 o 
 -18   2  12      410.21      422.81     48.22 o 
 -16   2  12      733.68      762.21     66.01 o 
 -14   2  12     1660.31     1675.03     64.89 o 
 -12   2  12     3177.43     3455.11    127.59 o 
 -10   2  12        1.47       20.17     54.31 o 
  -8   2  12      572.49      489.41     63.05 o 
  -6   2  12      571.25      539.48     65.27 o 
  -4   2  12      764.04      735.49     86.80 o 
  -2   2  12      749.27      725.37    115.80 o 
   0   2  12     1619.65     1829.78    114.17 o 
   2   2  12      518.50      446.23     76.14 o 
   4   2  12     5272.47     5795.56    145.17 o 
   6   2  12        0.37       12.60     69.52 o 
   8   2  12       11.97        1.46     42.75 o 
  10   2  12      132.05       76.51     40.09 o 
  12   2  12      332.78      372.82     78.15 o 
  14   2  12      402.08      391.72     62.96 o 
  16   2  12      197.10      198.99     55.36 o 
  18   2  12      749.45      730.12     65.51 o 
  20   2  12      207.74      125.47     25.11 o 
 -35   3  12     1597.88     1793.89    208.81 o 
 -33   3  12      248.90      215.92     33.60 o 
 -31   3  12      137.00      114.12     26.30 o 
 -29   3  12      362.42      363.73     38.67 o 
 -27   3  12      136.39      154.13     25.90 o 
 -25   3  12     4093.17     4571.13    281.75 o 
 -23   3  12        0.20        4.43     34.05 o 
 -21   3  12        0.47       14.25     16.32 o 
 -19   3  12      245.05      247.29     45.27 o 
 -17   3  12     4059.08     4440.94    238.20 o 
 -15   3  12      435.26      370.05     54.15 o 
 -13   3  12     3617.00     4091.00     83.71 o 
 -11   3  12      159.06      192.49     44.65 o 
  -9   3  12     2259.03     2343.77    405.55 o 
  -7   3  12      850.74      784.38    153.75 o 
  -5   3  12        2.91       18.27     52.78 o 
  -3   3  12      169.28      149.40     52.54 o 
  -1   3  12      162.37       87.09    119.79 o 
   1   3  12        0.19       -9.98     75.84 o 
   3   3  12      164.31      143.93     43.41 o 
   5   3  12     3094.58     3251.98    204.71 o 
   7   3  12     2263.95     2475.29    573.16 o 
   9   3  12       29.45       43.92     53.71 o 
  11   3  12       92.61       90.01     40.55 o 
  13   3  12      263.28      149.03     33.61 o 
  15   3  12      136.06      104.98     23.25 o 
 -28   4  12      119.65      137.37     34.57 o 
 -26   4  12     1998.24     2233.40    199.47 o 
 -24   4  12      707.02      715.72     91.20 o 
 -22   4  12      156.80      158.78     47.04 o 
 -20   4  12       29.13       49.55     34.64 o 
 -18   4  12     3451.71     4062.67    345.24 o 
 -16   4  12      348.46      293.15     84.17 o 
 -14   4  12      920.62      708.67    150.43 o 
 -12   4  12        2.16       21.05     35.80 o 
 -10   4  12      105.72      103.54     45.89 o 
  -8   4  12     1966.36     1902.62    269.54 o 
  -6   4  12     1370.12     1772.89    248.09 o 
  -4   4  12      272.45      218.58     64.52 o 
  -2   4  12     1418.20     1512.03    237.13 o 
   0   4  12       18.64       18.73     40.83 o 
   2   4  12      312.31      158.86     79.50 o 
   4   4  12      608.59      505.52     93.13 o 
   6   4  12     1849.47     1787.60    449.23 o 
   8   4  12      125.21      115.31     29.81 o 
 -41   1  13      348.44      308.13     63.61 o 
 -39   1  13       44.06       36.26     28.97 o 
 -37   1  13      137.70       69.12     32.89 o 
 -35   1  13     1827.98     1894.62    146.41 o 
 -33   1  13        3.08        0.54     15.87 o 
 -31   1  13      777.97      747.95     59.13 o 
 -29   1  13       24.67       20.75     13.60 o 
 -27   1  13     3392.19     3708.94    155.32 o 
 -25   1  13     1048.77     1149.19     61.41 o 
 -23   1  13     1762.69     1793.78     41.29 o 
 -21   1  13       24.53       33.78     13.42 o 
 -19   1  13     1946.62     1973.36     82.26 o 
 -17   1  13      132.99      105.86     30.94 o 
 -15   1  13        1.58       12.67     17.00 o 
 -13   1  13      178.27      176.55     22.85 o 
 -11   1  13       14.38       50.13     25.36 o 
  -9   1  13      124.88      124.01     27.82 o 
  -7   1  13     1683.16     1536.09     86.55 o 
  -5   1  13     4131.49     3904.16    319.08 o 
  -3   1  13        5.81        9.82     34.23 o 
  -1   1  13      268.66      212.01     53.28 o 
   1   1  13     1142.95     1440.86    239.53 o 
   3   1  13      856.13      716.27    122.80 o 
   5   1  13      117.56       68.01     84.51 o 
   7   1  13      154.23      197.98     47.38 o 
   9   1  13      313.96      335.28     73.46 o 
  11   1  13      214.54      211.73     58.87 o 
  13   1  13      299.92      329.89     60.06 o 
  15   1  13      786.20      695.18    156.19 o 
  17   1  13       11.68       25.05     27.30 o 
  19   1  13      109.51      104.68     23.83 o 
 -38   2  13     1491.70     1699.83    198.18 o 
 -36   2  13       93.21       61.76     24.38 o 
 -34   2  13     1841.14     2020.04    160.40 o 
 -32   2  13       26.66       25.13     17.44 o 
 -30   2  13      112.55      106.09     23.62 o 
 -28   2  13     1134.39     1165.12     79.85 o 
 -26   2  13      896.00      848.63     66.25 o 
 -24   2  13     1142.14     1102.62     67.47 o 
 -22   2  13     1495.36     1619.22    104.17 o 
 -20   2  13      156.69      179.44     25.92 o 
 -18   2  13       12.73       29.43     13.60 o 
 -16   2  13     1527.26     1563.42     43.65 o 
 -14   2  13      186.69      206.24     38.94 o 
 -12   2  13      732.93      835.62     86.06 o 
 -10   2  13      335.57      350.26     37.86 o 
  -8   2  13      457.25      329.39     41.05 o 
  -6   2  13      125.58       70.65     35.39 o 
  -4   2  13     1904.59     1868.70     98.27 o 
  -2   2  13      290.93      284.70     66.14 o 
   0   2  13     2411.85     2259.38    158.48 o 
   2   2  13       45.90       38.70     34.19 o 
   4   2  13       33.76       19.07     29.28 o 
   6   2  13       98.65      101.91     45.82 o 
   8   2  13      858.76      791.68    140.36 o 
  10   2  13       26.94       -5.15     32.75 o 
  12   2  13       16.18       29.41     28.87 o 
  14   2  13       10.97      -43.62     78.90 o 
  16   2  13       15.26       28.67     28.82 o 
 -33   3  13      151.16      147.05     29.52 o 
 -31   3  13      478.34      360.22     63.35 o 
 -29   3  13       69.33       82.02     23.74 o 
 -27   3  13        4.64       17.27      7.30 o 
 -25   3  13        0.36       18.11     13.88 o 
 -23   3  13      455.55      441.61     86.31 o 
 -21   3  13      240.24      185.46     35.32 o 
 -19   3  13        8.78       -4.64     20.47 o 
 -17   3  13      117.34      113.19     25.58 o 
 -15   3  13      287.27      292.35     50.44 o 
 -13   3  13      205.38      147.18     68.16 o 
 -11   3  13     1703.41     1802.71    243.29 o 
  -9   3  13       51.73       41.83     32.33 o 
  -7   3  13       88.82       79.70     54.10 o 
  -5   3  13      121.96      120.63     58.63 o 
  -3   3  13      847.65      729.32    151.34 o 
  -1   3  13        5.62       18.98     31.58 o 
   1   3  13      552.06      418.49    145.58 o 
   3   3  13      263.49      219.70     78.91 o 
   5   3  13        0.49      -33.97     38.12 o 
   7   3  13     1459.85     1664.15    165.45 o 
   9   3  13       53.72       35.89     52.59 o 
  11   3  13       21.80       63.81     79.12 o 
 -24   4  13      530.49      455.34    111.07 o 
 -22   4  13       41.63      -32.79     38.65 o 
 -20   4  13     1777.48     1944.64    274.37 o 
 -18   4  13        8.80       94.40     50.75 o 
 -16   4  13        3.61       36.82     60.70 o 
 -14   4  13      272.26      221.19     68.16 o 
 -12   4  13      305.66      264.12     66.61 o 
 -10   4  13      736.09      659.73    119.63 o 
  -8   4  13      300.58      198.99    120.77 o 
  -6   4  13      222.60      220.53     67.99 o 
  -4   4  13      266.21      265.64     62.10 o 
  -2   4  13      495.82      436.97     89.42 o 
   0   4  13      111.50      162.20     37.62 o 
   2   4  13        8.71       86.80     49.71 o 
 -38   0  14      303.37       73.94     31.41 o 
 -36   0  14     4862.30     5713.09    566.84 o 
 -34   0  14        1.13       -2.65     18.24 o 
 -32   0  14        2.04       -3.27     11.35 o 
 -30   0  14        2.56       13.02     32.93 o 
 -28   0  14     6992.02     7406.84    591.66 o 
 -26   0  14      158.74      105.81     32.61 o 
 -24   0  14      576.13      495.14     80.48 o 
 -22   0  14        3.23       28.54     28.19 o 
 -20   0  14     1188.31     1241.43    124.81 o 
 -18   0  14     6053.02     6612.64    142.89 o 
 -16   0  14    14201.03    15431.18    427.41 o 
 -14   0  14     2152.64     2107.42     70.83 o 
 -12   0  14     1030.72     1058.26     53.62 o 
 -10   0  14     1061.79      900.56    197.37 o 
  -8   0  14       26.45       76.99     47.11 o 
  -6   0  14     2629.30     2714.67    126.39 o 
  -4   0  14     6215.35     7305.87    246.23 o 
  -2   0  14     1207.83     1037.93    293.67 o 
   0   0  14        0.29       58.56     65.54 o 
   2   0  14       71.17       77.21     67.61 o 
   4   0  14        4.76      -10.47     70.34 o 
   6   0  14     5832.98     6647.65   5012.01 o 
   8   0  14      884.90      776.76    225.84 o 
  10   0  14        2.96       36.53     50.16 o 
  12   0  14       10.82       12.43     54.96 o 
  14   0  14      158.02      142.53     55.07 o 
  16   0  14      499.85      268.15     99.67 o 
 -39   1  14       37.49       64.78     21.92 o 
 -37   1  14      174.53      153.04     29.33 o 
 -35   1  14     1475.57     1577.78    116.11 o 
 -33   1  14      160.18      129.58     21.70 o 
 -31   1  14       35.54       55.40     20.10 o 
 -29   1  14      927.31     1003.11     90.46 o 
 -27   1  14      260.25      269.80     34.60 o 
 -25   1  14      123.00      130.85     21.41 o 
 -23   1  14     2042.73     2051.84    123.72 o 
 -21   1  14        2.21       13.13      8.81 o 
 -19   1  14      442.87      370.55     48.96 o 
 -17   1  14      844.62      816.35     81.30 o 
 -15   1  14      102.95      113.32     30.98 o 
 -13   1  14       97.48       75.59     21.52 o 
 -11   1  14      143.89      296.11     74.27 o 
  -9   1  14      462.62      390.31     58.35 o 
  -7   1  14      947.72      719.03     73.11 o 
  -5   1  14     1415.95     1630.56    120.23 o 
  -3   1  14      699.87      684.16    141.53 o 
  -1   1  14       59.13      108.77     52.58 o 
   1   1  14       35.12      101.47     42.86 o 
   3   1  14        5.07      -25.00     90.13 o 
   5   1  14      112.02       96.92     48.87 o 
   7   1  14     1311.03     1467.49    137.35 o 
   9   1  14      437.27      299.31     79.54 o 
  11   1  14      141.97       35.11     45.53 o 
  13   1  14      696.01      426.53    125.49 o 
  15   1  14      285.09      214.97     55.91 o 
 -36   2  14       73.01       62.59     14.93 o 
 -34   2  14      802.63      750.12    132.99 o 
 -32   2  14      839.69      733.04     96.85 o 
 -30   2  14      344.59      422.32     42.65 o 
 -28   2  14       61.45       29.79     24.65 o 
 -26   2  14     1355.98     1359.08     98.15 o 
 -24   2  14      119.68      106.55     23.99 o 
 -22   2  14       98.87      129.21     45.66 o 
 -20   2  14      745.40      741.04     73.41 o 
 -18   2  14     1373.37     1437.62    105.53 o 
 -16   2  14      489.84      446.28     54.66 o 
 -14   2  14     1185.02     1249.56    108.43 o 
 -12   2  14       33.09       19.39     15.77 o 
 -10   2  14      253.62      223.29     45.95 o 
  -8   2  14      191.10      124.86     33.31 o 
  -6   2  14      765.45      794.66    155.43 o 
  -4   2  14      985.58     1165.19    156.21 o 
  -2   2  14     1245.50     1262.68    290.89 o 
   0   2  14      357.59      282.73     92.31 o 
   2   2  14       32.97       38.56     48.62 o 
   4   2  14     1479.64     1349.06    161.74 o 
   6   2  14       47.32       68.83     46.07 o 
   8   2  14      738.91      583.26    138.60 o 
  10   2  14      118.29      166.54     51.10 o 
  12   2  14      130.32      122.26     44.52 o 
 -29   3  14        4.36        9.31     14.30 o 
 -27   3  14       17.23       -2.77     20.62 o 
 -25   3  14      393.67      335.58     39.06 o 
 -23   3  14        3.15        0.83     22.46 o 
 -21   3  14     1314.89     1407.04    145.87 o 
 -19   3  14      437.28      365.24     77.14 o 
 -17   3  14      732.45      624.75    137.19 o 
 -15   3  14        0.10       83.17     35.14 o 
 -13   3  14      289.50      334.50     70.54 o 
 -11   3  14      389.35      376.34     88.88 o 
  -9   3  14     1526.41     1609.32    407.95 o 
  -7   3  14      237.74      191.39     64.94 o 
  -5   3  14     1894.19     1688.11    361.83 o 
  -3   3  14      491.90      425.27     87.74 o 
  -1   3  14      396.84      297.62    123.88 o 
   1   3  14      794.92      605.51    158.81 o 
   3   3  14      301.39      300.48     90.34 o 
   5   3  14      225.40      109.29     70.01 o 
   7   3  14       47.05       62.05     76.23 o 
 -16   4  14      304.52      165.21    100.43 o 
 -14   4  14      116.83      113.16     47.38 o 
 -12   4  14        0.32       25.00     54.08 o 
 -10   4  14        1.30       46.68     39.23 o 
  -8   4  14      677.70      624.84    169.85 o 
 -35   1  15      362.36      237.84     50.51 o 
 -33   1  15       13.96       -0.64     12.78 o 
 -31   1  15      266.87      235.92     24.11 o 
 -29   1  15      159.73      130.43     21.89 o 
 -27   1  15        7.25      -13.09     19.00 o 
 -25   1  15     2076.36     2202.79    141.05 o 
 -23   1  15     1321.63     1235.91     73.87 o 
 -21   1  15     1442.75     1457.39     86.65 o 
 -19   1  15     1040.45      984.35     70.53 o 
 -17   1  15      268.74      268.30     42.75 o 
 -15   1  15      112.31       74.61     24.54 o 
 -13   1  15      188.80      229.12     43.23 o 
 -11   1  15       45.39       38.56     27.82 o 
  -9   1  15       15.26       14.30     23.67 o 
  -7   1  15       90.09      -21.76     46.36 o 
  -5   1  15     1393.89     1219.24    218.41 o 
  -3   1  15     1300.67     1131.99    164.83 o 
  -1   1  15       86.23       98.41     47.93 o 
   1   1  15      305.17      308.91     61.53 o 
   3   1  15      227.01       82.03     47.05 o 
   5   1  15        3.45       51.35     44.11 o 
   7   1  15      360.61      220.31     94.59 o 
   9   1  15        0.07       24.05     36.42 o 
 -32   2  15      546.57      487.12     67.80 o 
 -30   2  15     1009.92      961.86    150.11 o 
 -28   2  15       65.94       68.01     21.08 o 
 -26   2  15       92.83       79.54     24.58 o 
 -24   2  15        0.18        6.82      9.62 o 
 -22   2  15      206.32      186.73     37.46 o 
 -20   2  15      166.31      160.23     29.41 o 
 -18   2  15      580.84      603.98     72.80 o 
 -16   2  15       31.15       -0.45     27.19 o 
 -14   2  15       18.40       13.63     37.27 o 
 -12   2  15       34.36       52.87     61.18 o 
 -10   2  15      621.04      655.03    119.61 o 
  -8   2  15      293.38      163.46     49.92 o 
  -6   2  15      504.40      595.02    139.77 o 
  -4   2  15       57.07       44.67     49.84 o 
  -2   2  15      155.96      133.52     34.95 o 
   0   2  15       24.72       44.14     40.24 o 
   2   2  15      325.98      307.06     86.69 o 
   4   2  15        0.40       -6.80     44.73 o 
   6   2  15      811.64      651.48    171.22 o 
 -25   3  15        0.53      -13.15     13.15 o 
 -23   3  15        0.35       78.59     47.11 o 
 -21   3  15       57.82       47.72     33.32 o 
 -19   3  15       40.09       35.81     79.06 o 
 -17   3  15     1091.19     1244.86    272.51 o 
 -15   3  15       46.26      -12.51     43.43 o 
 -13   3  15        3.11       27.30     60.05 o 
 -11   3  15       59.28       57.77     51.04 o 
  -9   3  15      385.49      447.43    136.23 o 
  -7   3  15      824.23      660.10    169.73 o 
  -5   3  15       35.21       10.96     42.63 o 
  -3   3  15        6.94       34.93     54.84 o 
  -1   3  15       50.59       20.78     60.51 o 
 -32   0  16     1167.26      953.75    159.32 o 
 -30   0  16     3248.42     3445.74    399.35 o 
 -28   0  16       83.32       80.29     42.29 o 
 -26   0  16      263.94      195.47     43.02 o 
 -24   0  16       16.33       10.49     18.97 o 
 -22   0  16      254.95      310.96     66.58 o 
 -20   0  16       33.66       57.13     33.95 o 
 -18   0  16        2.49        5.92     21.65 o 
 -16   0  16      116.63       67.39     46.89 o 
 -14   0  16      197.18      119.78     69.85 o 
 -12   0  16     4432.34     5051.06    583.96 o 
 -10   0  16      775.22      989.08    238.71 o 
  -8   0  16      131.99       42.97     53.00 o 
  -6   0  16      645.49      553.21    148.53 o 
  -4   0  16        0.33       58.67     76.33 o 
  -2   0  16       32.56       94.11     54.85 o 
   0   0  16      407.56      489.52    107.41 o 
   2   0  16     3991.93     4288.15    433.80 o 
   4   0  16      369.85      369.24    154.96 o 
 -31   1  16       58.60       91.76     18.08 o 
 -29   1  16      952.31     1036.71    107.76 o 
 -27   1  16     1020.09      770.99     62.87 o 
 -25   1  16     1609.43     1554.27    118.79 o 
 -23   1  16      907.03     1003.68     92.76 o 
 -21   1  16      101.13       49.00     36.38 o 
 -19   1  16      833.82      983.61     99.90 o 
 -17   1  16       81.76       64.55     28.21 o 
 -15   1  16       18.80       23.57     28.78 o 
 -13   1  16     1677.41     1601.32    155.03 o 
 -11   1  16     2299.05     2673.42    180.45 o 
  -9   1  16      689.13      560.99    122.75 o 
  -7   1  16       17.80       -7.65     51.31 o 
  -5   1  16      786.36      601.73    113.46 o 
  -3   1  16      181.82      126.79     62.10 o 
  -1   1  16      694.80      646.19    170.61 o 
   1   1  16     1278.99     1479.08    117.89 o 
   3   1  16       22.02       -4.87     49.02 o 
 -26   2  16      108.27      106.86     21.06 o 
 -24   2  16      376.95      378.74     47.91 o 
 -22   2  16      283.93      240.69     41.55 o 
 -20   2  16        5.64       21.95     16.81 o 
 -18   2  16      172.63      183.26     51.41 o 
 -16   2  16        0.32       87.89     37.76 o 
 -14   2  16     1481.67     1649.48    378.62 o 
 -12   2  16      316.07      259.64     96.40 o 
 -10   2  16      682.89      550.18    117.46 o 
  -8   2  16       40.47       73.89     60.06 o 
  -6   2  16       23.09       24.01     38.85 o 
  -4   2  16       70.56       93.99     35.71 o 
  -2   2  16      489.49      346.45     89.94 o 
 -23   1  17      570.95      460.36     54.88 o 
 -21   1  17       64.25       47.95     20.67 o 
 -19   1  17      117.47       91.41     26.79 o 
 -17   1  17        2.36      -16.45     16.45 o 
 -15   1  17      272.32      201.01     50.32 o 
 -13   1  17      194.82      163.85     46.69 o 
 -11   1  17      844.89      500.05    120.29 o 
  -9   1  17       83.02       52.11     35.85 o 
  -7   1  17      374.22      277.82     76.89 o 
                                                 
